# Supplementary material for: Frequency, timing and risk factors for primary maternal cytomegalovirus infection during pregnancy in Quebec
Source: PLoS One. 2021 Jun 25;16(6):e0252309. doi: 10.1371/journal.pone.0252309 (PMC8232530; doi:10.1371/journal.pone.0252309)
Supplement: S2 File — (XLSX) [file pone.0252309.s003.xlsx]

## Sheet: Feuil1
REQUÊTE	TEST	NOM TEST	RÉSULTAT
T5160960	CMVG2	CYTOMEGALOVIRUS IgG EIA	107,00 @CMV1
T5160960	CMVM2	CYTOMEGALOVIRUS IgM EIA	0,32
T5161197	CMVG2	CYTOMEGALOVIRUS IgG EIA	0,40 @CMV1
T5161262	CMVG2	CYTOMEGALOVIRUS IgG EIA	0,20 @CMV1
T5161269	CMVG2	CYTOMEGALOVIRUS IgG EIA	0,30 @CMV1
T5161274	CMVM2	CYTOMEGALOVIRUS IgM EIA	0,96
T5161274	CMVG2	CYTOMEGALOVIRUS IgG EIA	98,90 @CMV1
T5161296	CMVG2	CYTOMEGALOVIRUS IgG EIA	0,20 @CMV1
T5161304	CMVG2	CYTOMEGALOVIRUS IgG EIA	0,40 @CMV1
T5161311	CMVG2	CYTOMEGALOVIRUS IgG EIA	0,20 @CMV1
T5161319	CMVG2	CYTOMEGALOVIRUS IgG EIA	0,20 @CMV1
T5161326	CMVG2	CYTOMEGALOVIRUS IgG EIA	0,30 @CMV1
T5161331	CMVG2	CYTOMEGALOVIRUS IgG EIA	69,90 @CMV1
T5161331	CMVM2	CYTOMEGALOVIRUS IgM EIA	0,36
T5161336	CMVG2	CYTOMEGALOVIRUS IgG EIA	2,20 @CMV1
T5161340	CMVG2	CYTOMEGALOVIRUS IgG EIA	92,10 @CMV1
T5161340	CMVM2	CYTOMEGALOVIRUS IgM EIA	0,52
T5161343	CMVG2	CYTOMEGALOVIRUS IgG EIA	0,20 @CMV1
T5161348	CMVG2	CYTOMEGALOVIRUS IgG EIA	0,20 @CMV1
T5161352	CMVG2	CYTOMEGALOVIRUS IgG EIA	838,80 @CMV1
T5161352	CMVM2	CYTOMEGALOVIRUS IgM EIA	0,53
T5161357	CMVM2	CYTOMEGALOVIRUS IgM EIA	0,10
T5161357	CMVG2	CYTOMEGALOVIRUS IgG EIA	241,50 @CMV1
T5161358	CMVG2	CYTOMEGALOVIRUS IgG EIA	0,20 @CMV1
T5161365	CMVG2	CYTOMEGALOVIRUS IgG EIA	0,30 @CMV1
T5161370	CMVG2	CYTOMEGALOVIRUS IgG EIA	0,50 @CMV1
T5161371	CMVG2	CYTOMEGALOVIRUS IgG EIA	0,20 @CMV1
T5161373	CMVG2	CYTOMEGALOVIRUS IgG EIA	0,20 @CMV1
T5161377	CMVG2	CYTOMEGALOVIRUS IgG EIA	0,30 @CMV1
T5161380	CMVG2	CYTOMEGALOVIRUS IgG EIA	0,20 @CMV1
T5161384	CMVG2	CYTOMEGALOVIRUS IgG EIA	0,20 @CMV1
T5161385	CMVG2	CYTOMEGALOVIRUS IgG EIA	0,20 @CMV1
T5161388	CMVG2	CYTOMEGALOVIRUS IgG EIA	176,90 @CMV1
T5161388	CMVM2	CYTOMEGALOVIRUS IgM EIA	0,41
T5161390	CMVG2	CYTOMEGALOVIRUS IgG EIA	0,40 @CMV1
T5161394	CMVG2	CYTOMEGALOVIRUS IgG EIA	0,10 @CMV1
T5161396	CMVG2	CYTOMEGALOVIRUS IgG EIA	0,20 @CMV1
T5161398	CMVG2	CYTOMEGALOVIRUS IgG EIA	0,70 @CMV1
T5161402	CMVG2	CYTOMEGALOVIRUS IgG EIA	0,20 @CMV1
T5161403	CMVG2	CYTOMEGALOVIRUS IgG EIA	1151,60 @CMV1
T5161403	CMVM2	CYTOMEGALOVIRUS IgM EIA	0,40
T5161404	CMVG2	CYTOMEGALOVIRUS IgG EIA	0,30 @CMV1
T5161407	CMVG2	CYTOMEGALOVIRUS IgG EIA	163,20 @CMV1
T5161407	CMVM2	CYTOMEGALOVIRUS IgM EIA	0,09
T5161410	CMVG2	CYTOMEGALOVIRUS IgG EIA	0,20 @CMV1
T5161411	CMVG2	CYTOMEGALOVIRUS IgG EIA	146,90 @CMV1
T5161411	CMVM2	CYTOMEGALOVIRUS IgM EIA	0,38
T5161413	CMVM2	CYTOMEGALOVIRUS IgM EIA	0,12
T5161413	CMVG2	CYTOMEGALOVIRUS IgG EIA	678,10 @CMV1
T5161414	CMVG2	CYTOMEGALOVIRUS IgG EIA	0,60 @CMV1
T5161417	CMVG2	CYTOMEGALOVIRUS IgG EIA	0,60 @CMV1
T5161418	CMVM2	CYTOMEGALOVIRUS IgM EIA	0,48
T5161418	CMVG2	CYTOMEGALOVIRUS IgG EIA	159,00 @CMV1
T5161419	CMVG2	CYTOMEGALOVIRUS IgG EIA	0,10 @CMV1
T5161421	CMVG2	CYTOMEGALOVIRUS IgG EIA	179,40 @CMV1
T5161421	CMVM2	CYTOMEGALOVIRUS IgM EIA	0,09
T5161422	CMVG2	CYTOMEGALOVIRUS IgG EIA	0,20 @CMV1
T5161424	CMVG2	CYTOMEGALOVIRUS IgG EIA	1,50 @CMV1
T5161425	CMVG2	CYTOMEGALOVIRUS IgG EIA	0,40 @CMV1
T5161426	CMVM2	CYTOMEGALOVIRUS IgM EIA	0,19
T5161426	CMVG2	CYTOMEGALOVIRUS IgG EIA	150,40 @CMV1
T5161428	CMVG2	CYTOMEGALOVIRUS IgG EIA	0,50 @CMV1
T5161431	CMVG2	CYTOMEGALOVIRUS IgG EIA	0,20 @CMV1
T5161435	CMVG2	CYTOMEGALOVIRUS IgG EIA	0,50 @CMV1
T5161437	CMVG2	CYTOMEGALOVIRUS IgG EIA	455,10 @CMV1
T5161437	CMVM2	CYTOMEGALOVIRUS IgM EIA	0,19
T5161439	CMVG2	CYTOMEGALOVIRUS IgG EIA	0,90 @CMV1
T5161441	CMVG2	CYTOMEGALOVIRUS IgG EIA	216,60 @CMV1
T5161441	CMVM2	CYTOMEGALOVIRUS IgM EIA	0,35
T5161442	CMVG2	CYTOMEGALOVIRUS IgG EIA	2,00 @CMV1
T5161444	CMVM2	CYTOMEGALOVIRUS IgM EIA	0,17
T5161444	CMVG2	CYTOMEGALOVIRUS IgG EIA	73,30 @CMV1
T5161446	CMVG2	CYTOMEGALOVIRUS IgG EIA	0,20 @CMV1
T5161447	CMVG2	CYTOMEGALOVIRUS IgG EIA	0,20 @CMV1
T5161448	CMVG2	CYTOMEGALOVIRUS IgG EIA	436,40 @CMV1
T5161448	CMVM2	CYTOMEGALOVIRUS IgM EIA	0,17
T5161449	CMVM2	CYTOMEGALOVIRUS IgM EIA	0,47
T5161449	CMVG2	CYTOMEGALOVIRUS IgG EIA	58,90 @CMV1
T5161450	CMVG2	CYTOMEGALOVIRUS IgG EIA	0,40 @CMV1
T5161452	CMVG2	CYTOMEGALOVIRUS IgG EIA	0,20 @CMV1
T5161456	CMVM2	CYTOMEGALOVIRUS IgM EIA	0,17
T5161456	CMVG2	CYTOMEGALOVIRUS IgG EIA	147,20 @CMV1
T5161457	CMVG2	CYTOMEGALOVIRUS IgG EIA	1,30 @CMV1
T5161459	CMVM2	CYTOMEGALOVIRUS IgM EIA	0,12
T5161459	CMVG2	CYTOMEGALOVIRUS IgG EIA	84,00 @CMV1
T5161460	CMVG2	CYTOMEGALOVIRUS IgG EIA	0,40 @CMV1
T5161461	CMVG2	CYTOMEGALOVIRUS IgG EIA	0,10 @CMV1
T5161462	CMVG2	CYTOMEGALOVIRUS IgG EIA	0,20 @CMV1
T5161463	CMVG2	CYTOMEGALOVIRUS IgG EIA	11,40 @CMV2
T5161463	CMVM2	CYTOMEGALOVIRUS IgM EIA	0,31
T5161465	CMVG2	CYTOMEGALOVIRUS IgG EIA	0,20 @CMV1
T5161467	CMVG2	CYTOMEGALOVIRUS IgG EIA	0,70 @CMV1
T5161468	CMVG2	CYTOMEGALOVIRUS IgG EIA	0,10 @CMV1
T5161469	CMVG2	CYTOMEGALOVIRUS IgG EIA	0,40 @CMV1
T5161471	CMVG2	CYTOMEGALOVIRUS IgG EIA	0,80 @CMV1
T5161472	CMVM2	CYTOMEGALOVIRUS IgM EIA	0,41
T5161472	CMVG2	CYTOMEGALOVIRUS IgG EIA	222,70 @CMV1
T5161473	CMVG2	CYTOMEGALOVIRUS IgG EIA	0,60 @CMV1
T5161476	CMVG2	CYTOMEGALOVIRUS IgG EIA	0,60 @CMV1
T5161477	CMVG2	CYTOMEGALOVIRUS IgG EIA	0,10 @CMV1
T5161478	CMVG2	CYTOMEGALOVIRUS IgG EIA	0,20 @CMV1
T5161479	CMVG2	CYTOMEGALOVIRUS IgG EIA	0,10 @CMV1
T5161480	CMVG2	CYTOMEGALOVIRUS IgG EIA	0,10 @CMV1
T5161483	CMVM2	CYTOMEGALOVIRUS IgM EIA	0,30
T5161483	CMVG2	CYTOMEGALOVIRUS IgG EIA	147,20 @CMV1
T5170689	CMVG2	CYTOMEGALOVIRUS IgG EIA	0,50 @CMV1
T5170695	CMVG2	CYTOMEGALOVIRUS IgG EIA	0,20 @CMV1
T5170697	CMVG2	CYTOMEGALOVIRUS IgG EIA	217,80 @CMV1
T5170697	CMVM2	CYTOMEGALOVIRUS IgM EIA	0,20
T5170702	CMVG2	CYTOMEGALOVIRUS IgG EIA	0,10 @CMV1
T5170707	CMVG2	CYTOMEGALOVIRUS IgG EIA	0,10 @CMV1
T5170713	CMVG2	CYTOMEGALOVIRUS IgG EIA	0,50 @CMV1
T5170717	CMVG2	CYTOMEGALOVIRUS IgG EIA	200,60 @CMV1
T5170717	CMVM2	CYTOMEGALOVIRUS IgM EIA	0,63
T5170721	CMVM2	CYTOMEGALOVIRUS IgM EIA	0,64
T5170721	CMVG2	CYTOMEGALOVIRUS IgG EIA	99,10 @CMV1
T5170725	CMVG2	CYTOMEGALOVIRUS IgG EIA	0,30 @CMV1
T5170727	CMVG2	CYTOMEGALOVIRUS IgG EIA	0,20 @CMV1
T5170732	CMVG2	CYTOMEGALOVIRUS IgG EIA	129,10 @CMV1
T5170732	CMVM2	CYTOMEGALOVIRUS IgM EIA	0,24
T5170735	CMVG2	CYTOMEGALOVIRUS IgG EIA	0,10 @CMV1
T5170738	CMVG2	CYTOMEGALOVIRUS IgG EIA	0,10 @CMV1
T5170741	CMVG2	CYTOMEGALOVIRUS IgG EIA	0,30 @CMV1
T5170743	CMVG2	CYTOMEGALOVIRUS IgG EIA	0,10 @CMV1
T5170745	CMVG2	CYTOMEGALOVIRUS IgG EIA	0,10 @CMV1
T5170747	CMVG2	CYTOMEGALOVIRUS IgG EIA	119,20 @CMV1
T5170747	CMVM2	CYTOMEGALOVIRUS IgM EIA	0,09
T5170749	CMVG2	CYTOMEGALOVIRUS IgG EIA	0,30 @CMV1
T5170751	CMVG2	CYTOMEGALOVIRUS IgG EIA	0,30 @CMV1
T5170755	CMVG2	CYTOMEGALOVIRUS IgG EIA	0,30 @CMV1
T5170764	CMVM2	CYTOMEGALOVIRUS IgM EIA	0,25
T5170764	CMVG2	CYTOMEGALOVIRUS IgG EIA	215,80 @CMV1
T5170768	CMVG2	CYTOMEGALOVIRUS IgG EIA	0,50 @CMV1
T5170770	CMVG2	CYTOMEGALOVIRUS IgG EIA	506,80 @CMV1
T5170770	CMVM2	CYTOMEGALOVIRUS IgM EIA	0,24
T5170772	CMVG2	CYTOMEGALOVIRUS IgG EIA	0,10 @CMV1
T5170776	CMVM2	CYTOMEGALOVIRUS IgM EIA	0,08
T5170776	CMVG2	CYTOMEGALOVIRUS IgG EIA	110,70 @CMV1
T5170777	CMVG2	CYTOMEGALOVIRUS IgG EIA	233,90 @CMV1
T5170777	CMVM2	CYTOMEGALOVIRUS IgM EIA	0,17
T5170778	CMVG2	CYTOMEGALOVIRUS IgG EIA	0,10 @CMV1
T5170781	CMVG2	CYTOMEGALOVIRUS IgG EIA	0,20 @CMV1
T5170783	CMVG2	CYTOMEGALOVIRUS IgG EIA	0,10 @CMV1
T5170787	CMVG2	CYTOMEGALOVIRUS IgG EIA	0,20 @CMV1
T5170790	CMVG2	CYTOMEGALOVIRUS IgG EIA	0,20 @CMV1
T5170798	CMVM2	CYTOMEGALOVIRUS IgM EIA	0,23
T5170798	CMVG2	CYTOMEGALOVIRUS IgG EIA	233,50 @CMV1
T5170801	CMVG2	CYTOMEGALOVIRUS IgG EIA	0,50 @CMV1
T5170803	CMVG2	CYTOMEGALOVIRUS IgG EIA	1,80 @CMV1
T5170805	CMVG2	CYTOMEGALOVIRUS IgG EIA	241,20 @CMV1
T5170805	CMVM2	CYTOMEGALOVIRUS IgM EIA	0,23
T5170808	CMVG2	CYTOMEGALOVIRUS IgG EIA	6,80 @CMV2
T5170808	CMVM2	CYTOMEGALOVIRUS IgM EIA	0,09
T5170810	CMVM2	CYTOMEGALOVIRUS IgM EIA	0,17
T5170810	CMVG2	CYTOMEGALOVIRUS IgG EIA	92,70 @CMV1
T5170813	CMVG2	CYTOMEGALOVIRUS IgG EIA	0,50 @CMV1
T5170816	CMVG2	CYTOMEGALOVIRUS IgG EIA	0,20 @CMV1
T5170817	CMVG2	CYTOMEGALOVIRUS IgG EIA	0,50 @CMV1
T5170819	CMVG2	CYTOMEGALOVIRUS IgG EIA	0,90 @CMV1
T5170824	CMVG2	CYTOMEGALOVIRUS IgG EIA	0,20 @CMV1
T5170826	CMVM2	CYTOMEGALOVIRUS IgM EIA	0,23
T5170826	CMVG2	CYTOMEGALOVIRUS IgG EIA	192,70 @CMV1
T5170833	CMVM2	CYTOMEGALOVIRUS IgM EIA	0,23
T5170833	CMVG2	CYTOMEGALOVIRUS IgG EIA	133,80 @CMV1
T5170838	CMVM2	CYTOMEGALOVIRUS IgM EIA	0,55
T5170838	CMVG2	CYTOMEGALOVIRUS IgG EIA	205,70 @CMV1
T5170844	CMVG2	CYTOMEGALOVIRUS IgG EIA	243,00 @CMV1
T5170844	CMVM2	CYTOMEGALOVIRUS IgM EIA	0,41
T5170853	CMVG2	CYTOMEGALOVIRUS IgG EIA	0,30 @CMV1
T5170859	CMVM2	CYTOMEGALOVIRUS IgM EIA	1,42
T5170859	CMVG2	CYTOMEGALOVIRUS IgG EIA	198,90 @CMV1
T5170863	CMVG2	CYTOMEGALOVIRUS IgG EIA	0,20 @CMV1
T5170892	CMVG2	CYTOMEGALOVIRUS IgG EIA	0,40 @CMV1
T5170895	CMVG2	CYTOMEGALOVIRUS IgG EIA	186,60 @CMV1
T5170895	CMVM2	CYTOMEGALOVIRUS IgM EIA	0,17
T5170898	CMVG2	CYTOMEGALOVIRUS IgG EIA	0,30 @CMV1
T5170903	CMVG2	CYTOMEGALOVIRUS IgG EIA	0,70 @CMV1
T5170907	CMVG2	CYTOMEGALOVIRUS IgG EIA	0,20 @CMV1
T5170916	CMVG2	CYTOMEGALOVIRUS IgG EIA	0,40 @CMV1
T5170919	CMVM2	CYTOMEGALOVIRUS IgM EIA	0,25
T5170919	CMVG2	CYTOMEGALOVIRUS IgG EIA	91,40 @CMV1
T5170924	CMVG2	CYTOMEGALOVIRUS IgG EIA	0,10 @CMV1
T5170927	CMVG2	CYTOMEGALOVIRUS IgG EIA	0,20 @CMV1
T5170932	CMVG2	CYTOMEGALOVIRUS IgG EIA	491,20 @CMV1
T5170932	CMVM2	CYTOMEGALOVIRUS IgM EIA	0,81
T5170934	CMVG2	CYTOMEGALOVIRUS IgG EIA	0,30 @CMV1
T5170935	CMVG2	CYTOMEGALOVIRUS IgG EIA	0,20 @CMV1
T5170937	CMVG2	CYTOMEGALOVIRUS IgG EIA	0,20 @CMV1
T5170938	CMVG2	CYTOMEGALOVIRUS IgG EIA	0,40 @CMV1
T5170943	CMVG2	CYTOMEGALOVIRUS IgG EIA	0,40 @CMV1
T5170946	CMVG2	CYTOMEGALOVIRUS IgG EIA	0,40 @CMV1
T5170951	CMVG2	CYTOMEGALOVIRUS IgG EIA	512,60 @CMV1
T5170951	CMVM2	CYTOMEGALOVIRUS IgM EIA	0,10
T5170952	CMVG2	CYTOMEGALOVIRUS IgG EIA	0,20 @CMV1
T5170954	CMVG2	CYTOMEGALOVIRUS IgG EIA	157,90 @CMV1
T5170954	CMVM2	CYTOMEGALOVIRUS IgM EIA	0,25
T5170955	CMVG2	CYTOMEGALOVIRUS IgG EIA	0,10 @CMV1
T5170956	CMVM2	CYTOMEGALOVIRUS IgM EIA	0,35
T5170956	CMVG2	CYTOMEGALOVIRUS IgG EIA	89,40 @CMV1
T5170958	CMVG2	CYTOMEGALOVIRUS IgG EIA	221,30 @CMV1
T5170958	CMVM2	CYTOMEGALOVIRUS IgM EIA	0,21
T5170959	CMVM2	CYTOMEGALOVIRUS IgM EIA	0,76
T5170959	CMVG2	CYTOMEGALOVIRUS IgG EIA	197,70 @CMV1
T5170961	CMVG2	CYTOMEGALOVIRUS IgG EIA	0,30 @CMV1
T5170963	CMVG2	CYTOMEGALOVIRUS IgG EIA	0,20 @CMV1
T5170967	CMVG2	CYTOMEGALOVIRUS IgG EIA	0,30 @CMV1
T5170969	CMVG2	CYTOMEGALOVIRUS IgG EIA	0,50 @CMV1
T5170973	CMVG2	CYTOMEGALOVIRUS IgG EIA	0,00 @CMV1
T5170976	CMVG2	CYTOMEGALOVIRUS IgG EIA	0,50 @CMV1
T5171138	CMVM2	CYTOMEGALOVIRUS IgM EIA	0,20
T5171138	CMVG2	CYTOMEGALOVIRUS IgG EIA	195,40 @CMV1
T5171148	CMVG2	CYTOMEGALOVIRUS IgG EIA	103,30 @CMV1
T5171148	CMVM2	CYTOMEGALOVIRUS IgM EIA	0,31
T5171150	CMVG2	CYTOMEGALOVIRUS IgG EIA	0,10 @CMV1
T5171151	CMVG2	CYTOMEGALOVIRUS IgG EIA	0,20 @CMV1
T5171153	CMVG2	CYTOMEGALOVIRUS IgG EIA	1,40 @CMV1
T5171155	CMVG2	CYTOMEGALOVIRUS IgG EIA	0,40 @CMV1
T5171157	CMVG2	CYTOMEGALOVIRUS IgG EIA	226,20 @CMV1
T5171157	CMVM2	CYTOMEGALOVIRUS IgM EIA	0,36
T5171158	CMVG2	CYTOMEGALOVIRUS IgG EIA	179,20 @CMV1
T5171158	CMVM2	CYTOMEGALOVIRUS IgM EIA	0,27
T5171160	CMVG2	CYTOMEGALOVIRUS IgG EIA	0,70 @CMV1
T5171161	CMVG2	CYTOMEGALOVIRUS IgG EIA	0,40 @CMV1
T5171164	CMVG2	CYTOMEGALOVIRUS IgG EIA	0,30 @CMV1
T5171167	CMVG2	CYTOMEGALOVIRUS IgG EIA	0,80 @CMV1
T5171173	CMVM2	CYTOMEGALOVIRUS IgM EIA	0,19
T5171173	CMVG2	CYTOMEGALOVIRUS IgG EIA	149,70 @CMV1
T5171178	CMVM2	CYTOMEGALOVIRUS IgM EIA	0,15
T5171178	CMVG2	CYTOMEGALOVIRUS IgG EIA	164,30 @CMV1
T5171180	CMVG2	CYTOMEGALOVIRUS IgG EIA	1,10 @CMV1
T5171182	CMVG2	CYTOMEGALOVIRUS IgG EIA	0,50 @CMV1
T5171187	CMVG2	CYTOMEGALOVIRUS IgG EIA	130,80 @CMV1
T5171187	CMVM2	CYTOMEGALOVIRUS IgM EIA	0,20
T5171194	CMVG2	CYTOMEGALOVIRUS IgG EIA	0,50 @CMV1
T5171196	CMVM2	CYTOMEGALOVIRUS IgM EIA	0,29
T5171196	CMVG2	CYTOMEGALOVIRUS IgG EIA	159,60 @CMV1
T5171201	CMVG2	CYTOMEGALOVIRUS IgG EIA	0,30 @CMV1
T5171206	CMVM2	CYTOMEGALOVIRUS IgM EIA	0,47
T5171206	CMVG2	CYTOMEGALOVIRUS IgG EIA	169,90 @CMV1
T5171212	CMVG2	CYTOMEGALOVIRUS IgG EIA	0,70 @CMV1
T5171216	CMVG2	CYTOMEGALOVIRUS IgG EIA	0,70 @CMV1
T5171220	CMVM2	CYTOMEGALOVIRUS IgM EIA	0,26
T5171220	CMVG2	CYTOMEGALOVIRUS IgG EIA	150,10 @CMV1
T5171224	CMVG2	CYTOMEGALOVIRUS IgG EIA	0,20 @CMV1
T5171228	CMVG2	CYTOMEGALOVIRUS IgG EIA	0,30 @CMV1
T5171233	CMVG2	CYTOMEGALOVIRUS IgG EIA	0,40 @CMV1
T5171241	CMVG2	CYTOMEGALOVIRUS IgG EIA	0,20 @CMV1
T5171245	CMVG2	CYTOMEGALOVIRUS IgG EIA	0,20 @CMV1
T5171250	CMVG2	CYTOMEGALOVIRUS IgG EIA	0,40 @CMV1
T5171255	CMVG2	CYTOMEGALOVIRUS IgG EIA	0,20 @CMV1
T5171259	CMVG2	CYTOMEGALOVIRUS IgG EIA	0,10 @CMV1
T5171263	CMVG2	CYTOMEGALOVIRUS IgG EIA	0,60 @CMV1
T5171265	CMVG2	CYTOMEGALOVIRUS IgG EIA	0,40 @CMV1
T5171268	CMVG2	CYTOMEGALOVIRUS IgG EIA	0,30 @CMV1
T5171274	CMVG2	CYTOMEGALOVIRUS IgG EIA	0,50 @CMV1
T5171279	CMVG2	CYTOMEGALOVIRUS IgG EIA	0,60 @CMV1
T5171282	CMVG2	CYTOMEGALOVIRUS IgG EIA	0,30 @CMV1
T5171285	CMVG2	CYTOMEGALOVIRUS IgG EIA	0,10 @CMV1
T5171290	CMVG2	CYTOMEGALOVIRUS IgG EIA	0,30 @CMV1
T5171294	CMVG2	CYTOMEGALOVIRUS IgG EIA	0,10 @CMV1
T5171296	CMVG2	CYTOMEGALOVIRUS IgG EIA	0,30 @CMV1
T5171297	CMVG2	CYTOMEGALOVIRUS IgG EIA	0,40 @CMV1
T5171300	CMVG2	CYTOMEGALOVIRUS IgG EIA	1,00 @CMV1
T5171303	CMVG2	CYTOMEGALOVIRUS IgG EIA	0,30 @CMV1
T5171307	CMVG2	CYTOMEGALOVIRUS IgG EIA	0,50 @CMV1
T5171310	CMVG2	CYTOMEGALOVIRUS IgG EIA	0,40 @CMV1
T5171312	CMVG2	CYTOMEGALOVIRUS IgG EIA	0,30 @CMV1
T5171316	CMVG2	CYTOMEGALOVIRUS IgG EIA	97,50 @CMV1
T5171316	CMVM2	CYTOMEGALOVIRUS IgM EIA	0,28
T5171318	CMVG2	CYTOMEGALOVIRUS IgG EIA	0,40 @CMV1
T5171321	CMVG2	CYTOMEGALOVIRUS IgG EIA	146,70 @CMV1
T5171321	CMVM2	CYTOMEGALOVIRUS IgM EIA	0,15
T5171325	CMVG2	CYTOMEGALOVIRUS IgG EIA	0,20 @CMV1
T5171330	CMVG2	CYTOMEGALOVIRUS IgG EIA	0,40 @CMV1
T5171333	CMVG2	CYTOMEGALOVIRUS IgG EIA	0,30 @CMV1
T5171337	CMVG2	CYTOMEGALOVIRUS IgG EIA	7,00 @CMV2
T5171337	CMVM2	CYTOMEGALOVIRUS IgM EIA	0,16
T5171340	CMVG2	CYTOMEGALOVIRUS IgG EIA	2,10 @CMV1
T5171344	CMVG2	CYTOMEGALOVIRUS IgG EIA	0,40 @CMV1
T5171348	CMVM2	CYTOMEGALOVIRUS IgM EIA	0,29
T5171348	CMVG2	CYTOMEGALOVIRUS IgG EIA	95,80 @CMV1
T5171352	CMVG2	CYTOMEGALOVIRUS IgG EIA	0,30 @CMV1
T5171356	CMVG2	CYTOMEGALOVIRUS IgG EIA	170,90 @CMV1
T5171356	CMVM2	CYTOMEGALOVIRUS IgM EIA	0,15
T5171360	CMVM2	CYTOMEGALOVIRUS IgM EIA	0,07
T5171360	CMVG2	CYTOMEGALOVIRUS IgG EIA	1483,80 @CMV1
T5171364	CMVG2	CYTOMEGALOVIRUS IgG EIA	0,40 @CMV1
T5171369	CMVM2	CYTOMEGALOVIRUS IgM EIA	0,18
T5171369	CMVG2	CYTOMEGALOVIRUS IgG EIA	196,70 @CMV1
T5171377	CMVG2	CYTOMEGALOVIRUS IgG EIA	0,10 @CMV1
T5171383	CMVG2	CYTOMEGALOVIRUS IgG EIA	1,00 @CMV1
T5171384	CMVG2	CYTOMEGALOVIRUS IgG EIA	0,40 @CMV1
T5171387	CMVG2	CYTOMEGALOVIRUS IgG EIA	0,30 @CMV1
T5171390	CMVG2	CYTOMEGALOVIRUS IgG EIA	458,70 @CMV1
T5171390	CMVM2	CYTOMEGALOVIRUS IgM EIA	0,70
T5171392	CMVG2	CYTOMEGALOVIRUS IgG EIA	0,30 @CMV1
T5171396	CMVG2	CYTOMEGALOVIRUS IgG EIA	0,10 @CMV1
T5171400	CMVG2	CYTOMEGALOVIRUS IgG EIA	246,20 @CMV1
T5171400	CMVM2	CYTOMEGALOVIRUS IgM EIA	0,29
T5171403	CMVG2	CYTOMEGALOVIRUS IgG EIA	1,50 @CMV1
T5171411	CMVG2	CYTOMEGALOVIRUS IgG EIA	0,20 @CMV1
T5171418	CMVG2	CYTOMEGALOVIRUS IgG EIA	0,60 @CMV1
T5171421	CMVG2	CYTOMEGALOVIRUS IgG EIA	0,20 @CMV1
T5171440	CMVG2	CYTOMEGALOVIRUS IgG EIA	113,80 @CMV1
T5171440	CMVM2	CYTOMEGALOVIRUS IgM EIA	0,19
T5171448	CMVG2	CYTOMEGALOVIRUS IgG EIA	0,20 @CMV1
T5171457	CMVG2	CYTOMEGALOVIRUS IgG EIA	0,30 @CMV1
T5171467	CMVG2	CYTOMEGALOVIRUS IgG EIA	2,20 @CMV1
T5171471	CMVG2	CYTOMEGALOVIRUS IgG EIA	1,20 @CMV1
T5171475	CMVG2	CYTOMEGALOVIRUS IgG EIA	0,20 @CMV1
T5171477	CMVG2	CYTOMEGALOVIRUS IgG EIA	0,20 @CMV1
T5171481	CMVG2	CYTOMEGALOVIRUS IgG EIA	0,60 @CMV1
T5171484	CMVG2	CYTOMEGALOVIRUS IgG EIA	0,30 @CMV1
T5171492	CMVG2	CYTOMEGALOVIRUS IgG EIA	1,20 @CMV1
T5171500	CMVG2	CYTOMEGALOVIRUS IgG EIA	0,20 @CMV1
T5171504	CMVG2	CYTOMEGALOVIRUS IgG EIA	0,30 @CMV1
T5171514	CMVG2	CYTOMEGALOVIRUS IgG EIA	2,20 @CMV1
T5171518	CMVG2	CYTOMEGALOVIRUS IgG EIA	0,20 @CMV1
T5171521	CMVG2	CYTOMEGALOVIRUS IgG EIA	2,20 @CMV1
T5171526	CMVG2	CYTOMEGALOVIRUS IgG EIA	69,50 @CMV1
T5171526	CMVM2	CYTOMEGALOVIRUS IgM EIA	0,28
T5171531	CMVG2	CYTOMEGALOVIRUS IgG EIA	0,20 @CMV1
T5171533	CMVG2	CYTOMEGALOVIRUS IgG EIA	0,50 @CMV1
T5171540	CMVG2	CYTOMEGALOVIRUS IgG EIA	0,20 @CMV1
T5171548	CMVG2	CYTOMEGALOVIRUS IgG EIA	0,30 @CMV1
T5171550	CMVG2	CYTOMEGALOVIRUS IgG EIA	0,20 @CMV1
T5171555	CMVG2	CYTOMEGALOVIRUS IgG EIA	0,10 @CMV1
T5171556	CMVG2	CYTOMEGALOVIRUS IgG EIA	0,10 @CMV1
T5171559	CMVG2	CYTOMEGALOVIRUS IgG EIA	0,60 @CMV1
T5171562	CMVM2	CYTOMEGALOVIRUS IgM EIA	0,20
T5171562	CMVG2	CYTOMEGALOVIRUS IgG EIA	109,40 @CMV1
T5171575	CMVG2	CYTOMEGALOVIRUS IgG EIA	0,30 @CMV1
T5171582	CMVG2	CYTOMEGALOVIRUS IgG EIA	247,60 @CMV1
T5171582	CMVM2	CYTOMEGALOVIRUS IgM EIA	0,08
T5171585	CMVG2	CYTOMEGALOVIRUS IgG EIA	0,20 @CMV1
T5171587	CMVG2	CYTOMEGALOVIRUS IgG EIA	0,30 @CMV1
T5171589	CMVG2	CYTOMEGALOVIRUS IgG EIA	0,30 @CMV1
T5171593	CMVG2	CYTOMEGALOVIRUS IgG EIA	1,40 @CMV1
T5171595	CMVG2	CYTOMEGALOVIRUS IgG EIA	0,50 @CMV1
T5171598	CMVG2	CYTOMEGALOVIRUS IgG EIA	0,30 @CMV1
T5171602	CMVG2	CYTOMEGALOVIRUS IgG EIA	0,20 @CMV1
T5171604	CMVG2	CYTOMEGALOVIRUS IgG EIA	3,80 @CMV1
T5171610	CMVG2	CYTOMEGALOVIRUS IgG EIA	0,90 @CMV1
T5171614	CMVG2	CYTOMEGALOVIRUS IgG EIA	0,50 @CMV1
T5171618	CMVG2	CYTOMEGALOVIRUS IgG EIA	0,20 @CMV1
T5171620	CMVG2	CYTOMEGALOVIRUS IgG EIA	0,40 @CMV1
T5171621	CMVG2	CYTOMEGALOVIRUS IgG EIA	123,40 @CMV1
T5171621	CMVM2	CYTOMEGALOVIRUS IgM EIA	0,19
T5171624	CMVG2	CYTOMEGALOVIRUS IgG EIA	3,20 @CMV1
T5171625	CMVG2	CYTOMEGALOVIRUS IgG EIA	0,40 @CMV1
T5171628	CMVG2	CYTOMEGALOVIRUS IgG EIA	0,20 @CMV1
T5171631	CMVG2	CYTOMEGALOVIRUS IgG EIA	0,20 @CMV1
T5171637	CMVG2	CYTOMEGALOVIRUS IgG EIA	0,40 @CMV1
T5180695	CMVG2	CYTOMEGALOVIRUS IgG EIA	0,80 @CMV1
T5180697	CMVG2	CYTOMEGALOVIRUS IgG EIA	0,50 @CMV1
T5180702	CMVG2	CYTOMEGALOVIRUS IgG EIA	194,10 @CMV1
T5180702	CMVM2	CYTOMEGALOVIRUS IgM EIA	0,58
T5180705	CMVG2	CYTOMEGALOVIRUS IgG EIA	0,30 @CMV1
T5180710	CMVG2	CYTOMEGALOVIRUS IgG EIA	1,20 @CMV1
T5180712	CMVG2	CYTOMEGALOVIRUS IgG EIA	858,50 @CMV1
T5180712	CMVM2	CYTOMEGALOVIRUS IgM EIA	0,26
T5180714	CMVG2	CYTOMEGALOVIRUS IgG EIA	0,20 @CMV1
T5180716	CMVM2	CYTOMEGALOVIRUS IgM EIA	0,18
T5180716	CMVG2	CYTOMEGALOVIRUS IgG EIA	118,90 @CMV1
T5180719	CMVG2	CYTOMEGALOVIRUS IgG EIA	0,30 @CMV1
T5180723	CMVM2	CYTOMEGALOVIRUS IgM EIA	0,17
T5180723	CMVG2	CYTOMEGALOVIRUS IgG EIA	56,30 @CMV1
T5180729	CMVG2	CYTOMEGALOVIRUS IgG EIA	54,10 @CMV1
T5180729	CMVM2	CYTOMEGALOVIRUS IgM EIA	0,10
T5180731	CMVG2	CYTOMEGALOVIRUS IgG EIA	87,30 @CMV1
T5180731	CMVM2	CYTOMEGALOVIRUS IgM EIA	0,10
T5180733	CMVG2	CYTOMEGALOVIRUS IgG EIA	0,40 @CMV1
T5180735	CMVG2	CYTOMEGALOVIRUS IgG EIA	0,50 @CMV1
T5180737	CMVG2	CYTOMEGALOVIRUS IgG EIA	0,40 @CMV1
T5180740	CMVG2	CYTOMEGALOVIRUS IgG EIA	0,10 @CMV1
T5180742	CMVG2	CYTOMEGALOVIRUS IgG EIA	0,40 @CMV1
T5180745	CMVG2	CYTOMEGALOVIRUS IgG EIA	0,60 @CMV1
T5180747	CMVG2	CYTOMEGALOVIRUS IgG EIA	0,20 @CMV1
T5180751	CMVG2	CYTOMEGALOVIRUS IgG EIA	0,10 @CMV1
T5180752	CMVG2	CYTOMEGALOVIRUS IgG EIA	0,20 @CMV1
T5180754	CMVG2	CYTOMEGALOVIRUS IgG EIA	0,30 @CMV1
T5180756	CMVG2	CYTOMEGALOVIRUS IgG EIA	0,10 @CMV1
T5180758	CMVM2	CYTOMEGALOVIRUS IgM EIA	0,18
T5180758	CMVG2	CYTOMEGALOVIRUS IgG EIA	130,60 @CMV1
T5180762	CMVG2	CYTOMEGALOVIRUS IgG EIA	0,10 @CMV1
T5180766	CMVG2	CYTOMEGALOVIRUS IgG EIA	0,20 @CMV1
T5180767	CMVG2	CYTOMEGALOVIRUS IgG EIA	0,20 @CMV1
T5180770	CMVG2	CYTOMEGALOVIRUS IgG EIA	0,20 @CMV1
T5180772	CMVG2	CYTOMEGALOVIRUS IgG EIA	0,10 @CMV1
T5180778	CMVG2	CYTOMEGALOVIRUS IgG EIA	0,20 @CMV1
T5180782	CMVG2	CYTOMEGALOVIRUS IgG EIA	4,00 @CMV1
T5180784	CMVG2	CYTOMEGALOVIRUS IgG EIA	0,20 @CMV1
T5180789	CMVG2	CYTOMEGALOVIRUS IgG EIA	0,10 @CMV1
T5180796	CMVG2	CYTOMEGALOVIRUS IgG EIA	0,10 @CMV1
T5180800	CMVG2	CYTOMEGALOVIRUS IgG EIA	0,10 @CMV1
T5180805	CMVG2	CYTOMEGALOVIRUS IgG EIA	0,10 @CMV1
T5180811	CMVG2	CYTOMEGALOVIRUS IgG EIA	0,20 @CMV1
T5180815	CMVG2	CYTOMEGALOVIRUS IgG EIA	0,20 @CMV1
T5180820	CMVG2	CYTOMEGALOVIRUS IgG EIA	0,80 @CMV1
T5180824	CMVG2	CYTOMEGALOVIRUS IgG EIA	0,10 @CMV1
T5180825	CMVM2	CYTOMEGALOVIRUS IgM EIA	0,12
T5180825	CMVG2	CYTOMEGALOVIRUS IgG EIA	15,90 @CMV1
T5180829	CMVG2	CYTOMEGALOVIRUS IgG EIA	0,30 @CMV1
T5180833	CMVG2	CYTOMEGALOVIRUS IgG EIA	183,70 @CMV1
T5180833	CMVM2	CYTOMEGALOVIRUS IgM EIA	0,44
T5180836	CMVM2	CYTOMEGALOVIRUS IgM EIA	0,36
T5180836	CMVG2	CYTOMEGALOVIRUS IgG EIA	108,50 @CMV1
T5180837	CMVG2	CYTOMEGALOVIRUS IgG EIA	0,10 @CMV1
T5180841	CMVG2	CYTOMEGALOVIRUS IgG EIA	0,10 @CMV1
T5180846	CMVG2	CYTOMEGALOVIRUS IgG EIA	0,40 @CMV1
T5180847	CMVG2	CYTOMEGALOVIRUS IgG EIA	0,30 @CMV1
T5180848	CMVG2	CYTOMEGALOVIRUS IgG EIA	0,60 @CMV1
T5180851	CMVG2	CYTOMEGALOVIRUS IgG EIA	0,10 @CMV1
T5180857	CMVG2	CYTOMEGALOVIRUS IgG EIA	4,20 @CMV1
T5180862	CMVG2	CYTOMEGALOVIRUS IgG EIA	0,20 @CMV1
T5180866	CMVG2	CYTOMEGALOVIRUS IgG EIA	0,20 @CMV1
T5180869	CMVG2	CYTOMEGALOVIRUS IgG EIA	0,30 @CMV1
T5180873	CMVG2	CYTOMEGALOVIRUS IgG EIA	174,30 @CMV1
T5180873	CMVM2	CYTOMEGALOVIRUS IgM EIA	0,08
T5180875	CMVG2	CYTOMEGALOVIRUS IgG EIA	0,50 @CMV1
T5180880	CMVG2	CYTOMEGALOVIRUS IgG EIA	0,10 @CMV1
T5180884	CMVG2	CYTOMEGALOVIRUS IgG EIA	1,50 @CMV1
T5180889	CMVG2	CYTOMEGALOVIRUS IgG EIA	0,10 @CMV1
T5180893	CMVM2	CYTOMEGALOVIRUS IgM EIA	0,68
T5180893	CMVG2	CYTOMEGALOVIRUS IgG EIA	162,10 @CMV1
T5180898	CMVG2	CYTOMEGALOVIRUS IgG EIA	0,10 @CMV1
T5180899	CMVG2	CYTOMEGALOVIRUS IgG EIA	0,30 @CMV1
T5180900	CMVM2	CYTOMEGALOVIRUS IgM EIA	0,14
T5180900	CMVG2	CYTOMEGALOVIRUS IgG EIA	120,40 @CMV1
T5180903	CMVG2	CYTOMEGALOVIRUS IgG EIA	0,20 @CMV1
T5180905	CMVG2	CYTOMEGALOVIRUS IgG EIA	0,20 @CMV1
T5180907	CMVG2	CYTOMEGALOVIRUS IgG EIA	0,20 @CMV1
T5180911	CMVG2	CYTOMEGALOVIRUS IgG EIA	0,10 @CMV1
T5180915	CMVG2	CYTOMEGALOVIRUS IgG EIA	0,20 @CMV1
T5180917	CMVG2	CYTOMEGALOVIRUS IgG EIA	0,20 @CMV1
T5180920	CMVG2	CYTOMEGALOVIRUS IgG EIA	752,10 @CMV1
T5180920	CMVM2	CYTOMEGALOVIRUS IgM EIA	0,11
T5180930	CMVG2	CYTOMEGALOVIRUS IgG EIA	0,90 @CMV1
T5180934	CMVG2	CYTOMEGALOVIRUS IgG EIA	0,10 @CMV1
T5180940	CMVG2	CYTOMEGALOVIRUS IgG EIA	0,40 @CMV1
T5180943	CMVM2	CYTOMEGALOVIRUS IgM EIA	0,21
T5180943	CMVG2	CYTOMEGALOVIRUS IgG EIA	169,90 @CMV1
T5180946	CMVG2	CYTOMEGALOVIRUS IgG EIA	16,90 @CMV1
T5180946	CMVM2	CYTOMEGALOVIRUS IgM EIA	0,09
T5180950	CMVG2	CYTOMEGALOVIRUS IgG EIA	0,20 @CMV1
T5180952	CMVG2	CYTOMEGALOVIRUS IgG EIA	0,20 @CMV1
T5180954	CMVG2	CYTOMEGALOVIRUS IgG EIA	0,50 @CMV1
T5180958	CMVG2	CYTOMEGALOVIRUS IgG EIA	0,10 @CMV1
T5180961	CMVG2	CYTOMEGALOVIRUS IgG EIA	0,30 @CMV1
T5180963	CMVG2	CYTOMEGALOVIRUS IgG EIA	105,00 @CMV1
T5180963	CMVM2	CYTOMEGALOVIRUS IgM EIA	0,37
T5180965	CMVG2	CYTOMEGALOVIRUS IgG EIA	0,40 @CMV1
T5180967	CMVG2	CYTOMEGALOVIRUS IgG EIA	0,10 @CMV1
T5180969	CMVG2	CYTOMEGALOVIRUS IgG EIA	0,30 @CMV1
T5180972	CMVG2	CYTOMEGALOVIRUS IgG EIA	0,60 @CMV1
T5180973	CMVG2	CYTOMEGALOVIRUS IgG EIA	0,10 @CMV1
T5180976	CMVG2	CYTOMEGALOVIRUS IgG EIA	0,70 @CMV1
T5180979	CMVG2	CYTOMEGALOVIRUS IgG EIA	0,20 @CMV1
T5180981	CMVG2	CYTOMEGALOVIRUS IgG EIA	1,10 @CMV1
T5180983	CMVM2	CYTOMEGALOVIRUS IgM EIA	0,29
T5180983	CMVG2	CYTOMEGALOVIRUS IgG EIA	148,80 @CMV1
T5180985	CMVG2	CYTOMEGALOVIRUS IgG EIA	0,90 @CMV1
T5180988	CMVG2	CYTOMEGALOVIRUS IgG EIA	0,10 @CMV1
T5180990	CMVG2	CYTOMEGALOVIRUS IgG EIA	0,50 @CMV1
T5180991	CMVG2	CYTOMEGALOVIRUS IgG EIA	0,20 @CMV1
T5180992	CMVG2	CYTOMEGALOVIRUS IgG EIA	87,20 @CMV1
T5180992	CMVM2	CYTOMEGALOVIRUS IgM EIA	0,22
T5180993	CMVG2	CYTOMEGALOVIRUS IgG EIA	0,40 @CMV1
T5180994	CMVG2	CYTOMEGALOVIRUS IgG EIA	0,20 @CMV1
T5181006	CMVG2	CYTOMEGALOVIRUS IgG EIA	0,20 @CMV1
T5181009	CMVG2	CYTOMEGALOVIRUS IgG EIA	0,20 @CMV1
T5181012	CMVG2	CYTOMEGALOVIRUS IgG EIA	0,40 @CMV1
T5181015	CMVG2	CYTOMEGALOVIRUS IgG EIA	0,10 @CMV1
T5181019	CMVG2	CYTOMEGALOVIRUS IgG EIA	0,10 @CMV1
T5181021	CMVG2	CYTOMEGALOVIRUS IgG EIA	5,00 @CMV1
T5181024	CMVG2	CYTOMEGALOVIRUS IgG EIA	0,10 @CMV1
T5181031	CMVG2	CYTOMEGALOVIRUS IgG EIA	0,60 @CMV1
T5181037	CMVG2	CYTOMEGALOVIRUS IgG EIA	0,10 @CMV1
T5181041	CMVG2	CYTOMEGALOVIRUS IgG EIA	108,20 @CMV1
T5181041	CMVM2	CYTOMEGALOVIRUS IgM EIA	0,19
T5181050	CMVG2	CYTOMEGALOVIRUS IgG EIA	0,10 @CMV1
T5181054	CMVG2	CYTOMEGALOVIRUS IgG EIA	0,30 @CMV1
T5181056	CMVG2	CYTOMEGALOVIRUS IgG EIA	0,70 @CMV1
T5181060	CMVG2	CYTOMEGALOVIRUS IgG EIA	0,20 @CMV1
T5181062	CMVG2	CYTOMEGALOVIRUS IgG EIA	5,30 @CMV1
T5181066	CMVG2	CYTOMEGALOVIRUS IgG EIA	1,70 @CMV1
T5181069	CMVG2	CYTOMEGALOVIRUS IgG EIA	0,30 @CMV1
T5181070	CMVG2	CYTOMEGALOVIRUS IgG EIA	1,60 @CMV1
T5181072	CMVM2	CYTOMEGALOVIRUS IgM EIA	0,52
T5181072	CMVG2	CYTOMEGALOVIRUS IgG EIA	149,70 @CMV1
T5181074	CMVG2	CYTOMEGALOVIRUS IgG EIA	0,20 @CMV1
T5181077	CMVG2	CYTOMEGALOVIRUS IgG EIA	0,10 @CMV1
T5181080	CMVG2	CYTOMEGALOVIRUS IgG EIA	0,60 @CMV1
T5181082	CMVG2	CYTOMEGALOVIRUS IgG EIA	0,40 @CMV1
T5181084	CMVG2	CYTOMEGALOVIRUS IgG EIA	0,70 @CMV1
T5181085	CMVG2	CYTOMEGALOVIRUS IgG EIA	0,70 @CMV1
T5181088	CMVG2	CYTOMEGALOVIRUS IgG EIA	3,80 @CMV1
T5181090	CMVG2	CYTOMEGALOVIRUS IgG EIA	0,20 @CMV1
T5181094	CMVG2	CYTOMEGALOVIRUS IgG EIA	0,70 @CMV1
T5181098	CMVG2	CYTOMEGALOVIRUS IgG EIA	0,10 @CMV1
T5181102	CMVG2	CYTOMEGALOVIRUS IgG EIA	1,00 @CMV1
T5181107	CMVG2	CYTOMEGALOVIRUS IgG EIA	0,30 @CMV1
T5181110	CMVG2	CYTOMEGALOVIRUS IgG EIA	0,30 @CMV1
T5181114	CMVG2	CYTOMEGALOVIRUS IgG EIA	3,30 @CMV1
T5181118	CMVG2	CYTOMEGALOVIRUS IgG EIA	0,10 @CMV1
T5181119	CMVG2	CYTOMEGALOVIRUS IgG EIA	0,40 @CMV1
T5181124	CMVG2	CYTOMEGALOVIRUS IgG EIA	0,20 @CMV1
T5181126	CMVG2	CYTOMEGALOVIRUS IgG EIA	0,20 @CMV1
T5181130	CMVG2	CYTOMEGALOVIRUS IgG EIA	0,60 @CMV1
T5181132	CMVG2	CYTOMEGALOVIRUS IgG EIA	757,20 @CMV1
T5181132	CMVM2	CYTOMEGALOVIRUS IgM EIA	0,09
T5181135	CMVG2	CYTOMEGALOVIRUS IgG EIA	141,20 @CMV1
T5181135	CMVM2	CYTOMEGALOVIRUS IgM EIA	0,23
T5181137	CMVM2	CYTOMEGALOVIRUS IgM EIA	0,87
T5181137	CMVG2	CYTOMEGALOVIRUS IgG EIA	901,60 @CMV1
T5181141	CMVG2	CYTOMEGALOVIRUS IgG EIA	0,10 @CMV1
T5181143	CMVG2	CYTOMEGALOVIRUS IgG EIA	0,10 @CMV1
T5181145	CMVG2	CYTOMEGALOVIRUS IgG EIA	567,20 @CMV1
T5181145	CMVM2	CYTOMEGALOVIRUS IgM EIA	0,22
T5181150	CMVG2	CYTOMEGALOVIRUS IgG EIA	0,20 @CMV1
T5181152	CMVG2	CYTOMEGALOVIRUS IgG EIA	0,30 @CMV1
T5181158	CMVG2	CYTOMEGALOVIRUS IgG EIA	0,10 @CMV1
T5181206	CMVG2	CYTOMEGALOVIRUS IgG EIA	0,60 @CMV1
T5181207	CMVG2	CYTOMEGALOVIRUS IgG EIA	0,40 @CMV1
T5181209	CMVG2	CYTOMEGALOVIRUS IgG EIA	0,60 @CMV1
T5181210	CMVG2	CYTOMEGALOVIRUS IgG EIA	120,50 @CMV1
T5181210	CMVM2	CYTOMEGALOVIRUS IgM EIA	0,74
T5181213	CMVG2	CYTOMEGALOVIRUS IgG EIA	232,60 @CMV1
T5181213	CMVM2	CYTOMEGALOVIRUS IgM EIA	0,10
T5181214	CMVG2	CYTOMEGALOVIRUS IgG EIA	0,40 @CMV1
T5181216	CMVG2	CYTOMEGALOVIRUS IgG EIA	0,30 @CMV1
T5181217	CMVG2	CYTOMEGALOVIRUS IgG EIA	128,60 @CMV1
T5181217	CMVM2	CYTOMEGALOVIRUS IgM EIA	0,10
T5181221	CMVG2	CYTOMEGALOVIRUS IgG EIA	0,50 @CMV1
T5181223	CMVG2	CYTOMEGALOVIRUS IgG EIA	0,30 @CMV1
T5181226	CMVG2	CYTOMEGALOVIRUS IgG EIA	0,20 @CMV1
T5181228	CMVG2	CYTOMEGALOVIRUS IgG EIA	3,60 @CMV1
T5181230	CMVG2	CYTOMEGALOVIRUS IgG EIA	1,00 @CMV1
T5181231	CMVG2	CYTOMEGALOVIRUS IgG EIA	0,30 @CMV1
T5181232	CMVG2	CYTOMEGALOVIRUS IgG EIA	0,30 @CMV1
T5181236	CMVG2	CYTOMEGALOVIRUS IgG EIA	0,50 @CMV1
T5181238	CMVG2	CYTOMEGALOVIRUS IgG EIA	0,50 @CMV1
T5181240	CMVG2	CYTOMEGALOVIRUS IgG EIA	114,00 @CMV1
T5181240	CMVM2	CYTOMEGALOVIRUS IgM EIA	0,39
T5181247	CMVG2	CYTOMEGALOVIRUS IgG EIA	141,00 @CMV1
T5181247	CMVM2	CYTOMEGALOVIRUS IgM EIA	0,19
T5181249	CMVG2	CYTOMEGALOVIRUS IgG EIA	0,40 @CMV1
T5181254	CMVG2	CYTOMEGALOVIRUS IgG EIA	0,20 @CMV1
T5181258	CMVG2	CYTOMEGALOVIRUS IgG EIA	0,20 @CMV1
T5181262	CMVG2	CYTOMEGALOVIRUS IgG EIA	0,20 @CMV1
T5181265	CMVG2	CYTOMEGALOVIRUS IgG EIA	0,70 @CMV1
T5181267	CMVG2	CYTOMEGALOVIRUS IgG EIA	0,60 @CMV1
T5181270	CMVG2	CYTOMEGALOVIRUS IgG EIA	0,30 @CMV1
T5181271	CMVG2	CYTOMEGALOVIRUS IgG EIA	0,10 @CMV1
T5181273	CMVM2	CYTOMEGALOVIRUS IgM EIA	0,08
T5181273	CMVG2	CYTOMEGALOVIRUS IgG EIA	145,20 @CMV1
T5181276	CMVG2	CYTOMEGALOVIRUS IgG EIA	0,40 @CMV1
T5181280	CMVG2	CYTOMEGALOVIRUS IgG EIA	460,90 @CMV1
T5181280	CMVM2	CYTOMEGALOVIRUS IgM EIA	0,35
T5181282	CMVG2	CYTOMEGALOVIRUS IgG EIA	0,10 @CMV1
T5181287	CMVM2	CYTOMEGALOVIRUS IgM EIA	0,28
T5181287	CMVG2	CYTOMEGALOVIRUS IgG EIA	107,60 @CMV1
T5181290	CMVG2	CYTOMEGALOVIRUS IgG EIA	196,70 @CMV1
T5181290	CMVM2	CYTOMEGALOVIRUS IgM EIA	0,14
T5181292	CMVG2	CYTOMEGALOVIRUS IgG EIA	0,50 @CMV1
T5181294	CMVG2	CYTOMEGALOVIRUS IgG EIA	0,20 @CMV1
T5181297	CMVG2	CYTOMEGALOVIRUS IgG EIA	0,60 @CMV1
T5181300	CMVG2	CYTOMEGALOVIRUS IgG EIA	104,30 @CMV1
T5181300	CMVM2	CYTOMEGALOVIRUS IgM EIA	0,12
T5181302	CMVG2	CYTOMEGALOVIRUS IgG EIA	0,20 @CMV1
T5181305	CMVG2	CYTOMEGALOVIRUS IgG EIA	0,20 @CMV1
T5181307	CMVG2	CYTOMEGALOVIRUS IgG EIA	0,20 @CMV1
T5181309	CMVG2	CYTOMEGALOVIRUS IgG EIA	0,30 @CMV1
T5181313	CMVG2	CYTOMEGALOVIRUS IgG EIA	0,50 @CMV1
T5181318	CMVG2	CYTOMEGALOVIRUS IgG EIA	0,90 @CMV1
T5181323	CMVG2	CYTOMEGALOVIRUS IgG EIA	0,70 @CMV1
T5181325	CMVG2	CYTOMEGALOVIRUS IgG EIA	0,90 @CMV1
T5181328	CMVG2	CYTOMEGALOVIRUS IgG EIA	229,10 @CMV1
T5181328	CMVM2	CYTOMEGALOVIRUS IgM EIA	0,15
T5181331	CMVG2	CYTOMEGALOVIRUS IgG EIA	0,20 @CMV1
T5181333	CMVG2	CYTOMEGALOVIRUS IgG EIA	0,50 @CMV1
T5181334	CMVG2	CYTOMEGALOVIRUS IgG EIA	0,20 @CMV1
T5181337	CMVG2	CYTOMEGALOVIRUS IgG EIA	1,30 @CMV1
T5181339	CMVG2	CYTOMEGALOVIRUS IgG EIA	0,30 @CMV1
T5181342	CMVG2	CYTOMEGALOVIRUS IgG EIA	0,40 @CMV1
T5181345	CMVG2	CYTOMEGALOVIRUS IgG EIA	0,70 @CMV1
T5181350	CMVG2	CYTOMEGALOVIRUS IgG EIA	0,40 @CMV1
T5181353	CMVG2	CYTOMEGALOVIRUS IgG EIA	2,00 @CMV1
T5181357	CMVG2	CYTOMEGALOVIRUS IgG EIA	0,20 @CMV1
T5181359	CMVG2	CYTOMEGALOVIRUS IgG EIA	0,60 @CMV1
T5181364	CMVG2	CYTOMEGALOVIRUS IgG EIA	0,20 @CMV1
T5181370	CMVG2	CYTOMEGALOVIRUS IgG EIA	0,50 @CMV1
T5181374	CMVG2	CYTOMEGALOVIRUS IgG EIA	0,10 @CMV1
T5181378	CMVG2	CYTOMEGALOVIRUS IgG EIA	2,00 @CMV1
T5181382	CMVG2	CYTOMEGALOVIRUS IgG EIA	0,50 @CMV1
T5181385	CMVG2	CYTOMEGALOVIRUS IgG EIA	0,70 @CMV1
T5181389	CMVG2	CYTOMEGALOVIRUS IgG EIA	0,20 @CMV1
T5181393	CMVG2	CYTOMEGALOVIRUS IgG EIA	0,30 @CMV1
T5181396	CMVG2	CYTOMEGALOVIRUS IgG EIA	3,30 @CMV1
T5181399	CMVG2	CYTOMEGALOVIRUS IgG EIA	0,60 @CMV1
T5181402	CMVG2	CYTOMEGALOVIRUS IgG EIA	811,60 @CMV1
T5181402	CMVM2	CYTOMEGALOVIRUS IgM EIA	0,24
T5181407	CMVG2	CYTOMEGALOVIRUS IgG EIA	1,00 @CMV1
T5181412	CMVG2	CYTOMEGALOVIRUS IgG EIA	2,10 @CMV1
T5181414	CMVG2	CYTOMEGALOVIRUS IgG EIA	0,20 @CMV1
T5181419	CMVG2	CYTOMEGALOVIRUS IgG EIA	0,40 @CMV1
T5181422	CMVG2	CYTOMEGALOVIRUS IgG EIA	0,60 @CMV1
T5181426	CMVG2	CYTOMEGALOVIRUS IgG EIA	0,70 @CMV1
T5181433	CMVG2	CYTOMEGALOVIRUS IgG EIA	0,20 @CMV1
T5181438	CMVG2	CYTOMEGALOVIRUS IgG EIA	0,70 @CMV1
T5181442	CMVG2	CYTOMEGALOVIRUS IgG EIA	0,50 @CMV1
T5181445	CMVG2	CYTOMEGALOVIRUS IgG EIA	0,30 @CMV1
T5181448	CMVG2	CYTOMEGALOVIRUS IgG EIA	86,70 @CMV1
T5181448	CMVM2	CYTOMEGALOVIRUS IgM EIA	0,22
T5181454	CMVG2	CYTOMEGALOVIRUS IgG EIA	79,30 @CMV1
T5181454	CMVM2	CYTOMEGALOVIRUS IgM EIA	0,22
T5181459	CMVG2	CYTOMEGALOVIRUS IgG EIA	0,30 @CMV1
T5181463	CMVG2	CYTOMEGALOVIRUS IgG EIA	0,60 @CMV1
T5181467	CMVG2	CYTOMEGALOVIRUS IgG EIA	0,30 @CMV1
T5181470	CMVG2	CYTOMEGALOVIRUS IgG EIA	0,40 @CMV1
T5181474	CMVG2	CYTOMEGALOVIRUS IgG EIA	0,20 @CMV1
T5181490	CMVG2	CYTOMEGALOVIRUS IgG EIA	0,60 @CMV1
T5181492	CMVG2	CYTOMEGALOVIRUS IgG EIA	0,60 @CMV1
T5181493	CMVG2	CYTOMEGALOVIRUS IgG EIA	43,20 @CMV1
T5181493	CMVM2	CYTOMEGALOVIRUS IgM EIA	0,38
T5181498	CMVG2	CYTOMEGALOVIRUS IgG EIA	0,30 @CMV1
T5181504	CMVG2	CYTOMEGALOVIRUS IgG EIA	1,30 @CMV1
T5181509	CMVG2	CYTOMEGALOVIRUS IgG EIA	0,20 @CMV1
T5181515	CMVG2	CYTOMEGALOVIRUS IgG EIA	0,60 @CMV1
T5181519	CMVG2	CYTOMEGALOVIRUS IgG EIA	0,60 @CMV1
T5181523	CMVG2	CYTOMEGALOVIRUS IgG EIA	0,10 @CMV1
T5181529	CMVG2	CYTOMEGALOVIRUS IgG EIA	1,30 @CMV1
T5181536	CMVG2	CYTOMEGALOVIRUS IgG EIA	0,50 @CMV1
T5181539	CMVG2	CYTOMEGALOVIRUS IgG EIA	0,60 @CMV1
T5181544	CMVG2	CYTOMEGALOVIRUS IgG EIA	0,50 @CMV1
T5181551	CMVG2	CYTOMEGALOVIRUS IgG EIA	104,20 @CMV1
T5181551	CMVM2	CYTOMEGALOVIRUS IgM EIA	0,72
T5181557	CMVG2	CYTOMEGALOVIRUS IgG EIA	1,10 @CMV1
T5181563	CMVG2	CYTOMEGALOVIRUS IgG EIA	0,60 @CMV1
T5181568	CMVG2	CYTOMEGALOVIRUS IgG EIA	182,00 @CMV1
T5181568	CMVM2	CYTOMEGALOVIRUS IgM EIA	0,22
T5181574	CMVG2	CYTOMEGALOVIRUS IgG EIA	135,70 @CMV1
T5181574	CMVM2	CYTOMEGALOVIRUS IgM EIA	0,28
T5181578	CMVG2	CYTOMEGALOVIRUS IgG EIA	0,70 @CMV1
T5181587	CMVG2	CYTOMEGALOVIRUS IgG EIA	0,20 @CMV1
T5181610	CMVM2	CYTOMEGALOVIRUS IgM EIA	0,08
T5181610	CMVG2	CYTOMEGALOVIRUS IgG EIA	6,50 @CMV2
T5181615	CMVG2	CYTOMEGALOVIRUS IgG EIA	117,30 @CMV1
T5181615	CMVM2	CYTOMEGALOVIRUS IgM EIA	1,73
T5181619	CMVG2	CYTOMEGALOVIRUS IgG EIA	555,20 @CMV1
T5181619	CMVM2	CYTOMEGALOVIRUS IgM EIA	0,28
T5181621	CMVG2	CYTOMEGALOVIRUS IgG EIA	0,60 @CMV1
T5181627	CMVG2	CYTOMEGALOVIRUS IgG EIA	0,40 @CMV1
T5181628	CMVG2	CYTOMEGALOVIRUS IgG EIA	5,80 @CMV1
T5181631	CMVM2	CYTOMEGALOVIRUS IgM EIA	1,52
T5181631	CMVG2	CYTOMEGALOVIRUS IgG EIA	192,90 @CMV1
T5181635	CMVG2	CYTOMEGALOVIRUS IgG EIA	0,20 @CMV1
T5181639	CMVG2	CYTOMEGALOVIRUS IgG EIA	0,30 @CMV1
T5181644	CMVG2	CYTOMEGALOVIRUS IgG EIA	0,60 @CMV1
T5181646	CMVG2	CYTOMEGALOVIRUS IgG EIA	0,20 @CMV1
T5181649	CMVG2	CYTOMEGALOVIRUS IgG EIA	0,30 @CMV1
T5181653	CMVM2	CYTOMEGALOVIRUS IgM EIA	0,25
T5181653	CMVG2	CYTOMEGALOVIRUS IgG EIA	121,90 @CMV1
T5181655	CMVG2	CYTOMEGALOVIRUS IgG EIA	0,90 @CMV1
T5181657	CMVM2	CYTOMEGALOVIRUS IgM EIA	0,92
T5181657	CMVG2	CYTOMEGALOVIRUS IgG EIA	67,10 @CMV1
T5181659	CMVG2	CYTOMEGALOVIRUS IgG EIA	0,30 @CMV1
T5181660	CMVG2	CYTOMEGALOVIRUS IgG EIA	0,10 @CMV1
T5181664	CMVG2	CYTOMEGALOVIRUS IgG EIA	0,40 @CMV1
T5181667	CMVG2	CYTOMEGALOVIRUS IgG EIA	0,60 @CMV1
T5181669	CMVG2	CYTOMEGALOVIRUS IgG EIA	633,70 @CMV1
T5181669	CMVM2	CYTOMEGALOVIRUS IgM EIA	0,30
T5181671	CMVG2	CYTOMEGALOVIRUS IgG EIA	2,60 @CMV1
T5181677	CMVG2	CYTOMEGALOVIRUS IgG EIA	1,20 @CMV1
T5181685	CMVG2	CYTOMEGALOVIRUS IgG EIA	0,50 @CMV1
T5181688	CMVM2	CYTOMEGALOVIRUS IgM EIA	0,43
T5181688	CMVG2	CYTOMEGALOVIRUS IgG EIA	771,80 @CMV1
T5181692	CMVM2	CYTOMEGALOVIRUS IgM EIA	0,39
T5181692	CMVG2	CYTOMEGALOVIRUS IgG EIA	197,70 @CMV1
T5181695	CMVG2	CYTOMEGALOVIRUS IgG EIA	210,20 @CMV1
T5181695	CMVM2	CYTOMEGALOVIRUS IgM EIA	0,13
T5181696	CMVM2	CYTOMEGALOVIRUS IgM EIA	0,30
T5181696	CMVG2	CYTOMEGALOVIRUS IgG EIA	83,10 @CMV1
T5181697	CMVG2	CYTOMEGALOVIRUS IgG EIA	0,20 @CMV1
T5181698	CMVG2	CYTOMEGALOVIRUS IgG EIA	0,20 @CMV1
T5181699	CMVM2	CYTOMEGALOVIRUS IgM EIA	0,08
T5181699	CMVG2	CYTOMEGALOVIRUS IgG EIA	179,70 @CMV1
T5181703	CMVG2	CYTOMEGALOVIRUS IgG EIA	473,30 @CMV1
T5181703	CMVM2	CYTOMEGALOVIRUS IgM EIA	0,22
T5181706	CMVG2	CYTOMEGALOVIRUS IgG EIA	174,90 @CMV1
T5181706	CMVM2	CYTOMEGALOVIRUS IgM EIA	0,26
T5181715	CMVG2	CYTOMEGALOVIRUS IgG EIA	1,00 @CMV1
T5181716	CMVG2	CYTOMEGALOVIRUS IgG EIA	0,50 @CMV1
T5190590	CMVG2	CYTOMEGALOVIRUS IgG EIA	0,20 @CMV1
T5190591	CMVM2	CYTOMEGALOVIRUS IgM EIA	0,24
T5190591	CMVG2	CYTOMEGALOVIRUS IgG EIA	143,10 @CMV1
T5190594	CMVM2	CYTOMEGALOVIRUS IgM EIA	0,15
T5190594	CMVG2	CYTOMEGALOVIRUS IgG EIA	146,30 @CMV1
T5190596	CMVG2	CYTOMEGALOVIRUS IgG EIA	1,10 @CMV1
T5190601	CMVG2	CYTOMEGALOVIRUS IgG EIA	0,10 @CMV1
T5190603	CMVM2	CYTOMEGALOVIRUS IgM EIA	0,21
T5190603	CMVG2	CYTOMEGALOVIRUS IgG EIA	345,40 @CMV1
T5190605	CMVG2	CYTOMEGALOVIRUS IgG EIA	1,00 @CMV1
T5190612	CMVG2	CYTOMEGALOVIRUS IgG EIA	2,40 @CMV1
T5190716	CMVG2	CYTOMEGALOVIRUS IgG EIA	0,40 @CMV1
T5190717	CMVG2	CYTOMEGALOVIRUS IgG EIA	0,20 @CMV1
T5190722	CMVG2	CYTOMEGALOVIRUS IgG EIA	179,20 @CMV1
T5190722	CMVM2	CYTOMEGALOVIRUS IgM EIA	0,22
T5190725	CMVG2	CYTOMEGALOVIRUS IgG EIA	0,10 @CMV1
T5190730	CMVG2	CYTOMEGALOVIRUS IgG EIA	0,20 @CMV1
T5190732	CMVG2	CYTOMEGALOVIRUS IgG EIA	2,90 @CMV1
T5190738	CMVG2	CYTOMEGALOVIRUS IgG EIA	0,20 @CMV1
T5190741	CMVG2	CYTOMEGALOVIRUS IgG EIA	0,80 @CMV1
T5190746	CMVG2	CYTOMEGALOVIRUS IgG EIA	0,70 @CMV1
T5190750	CMVG2	CYTOMEGALOVIRUS IgG EIA	0,50 @CMV1
T5190754	CMVG2	CYTOMEGALOVIRUS IgG EIA	588,70 @CMV1
T5190754	CMVM2	CYTOMEGALOVIRUS IgM EIA	0,54
T5190756	CMVG2	CYTOMEGALOVIRUS IgG EIA	36,80 @CMV1
T5190756	CMVM2	CYTOMEGALOVIRUS IgM EIA	0,20
T5190759	CMVG2	CYTOMEGALOVIRUS IgG EIA	1,80 @CMV1
T5190763	CMVG2	CYTOMEGALOVIRUS IgG EIA	0,20 @CMV1
T5190765	CMVG2	CYTOMEGALOVIRUS IgG EIA	1,40 @CMV1
T5190768	CMVG2	CYTOMEGALOVIRUS IgG EIA	0,90 @CMV1
T5190772	CMVG2	CYTOMEGALOVIRUS IgG EIA	524,10 @CMV1
T5190772	CMVM2	CYTOMEGALOVIRUS IgM EIA	0,39
T5190776	CMVG2	CYTOMEGALOVIRUS IgG EIA	1,00 @CMV1
T5190778	CMVG2	CYTOMEGALOVIRUS IgG EIA	0,20 @CMV1
T5190782	CMVG2	CYTOMEGALOVIRUS IgG EIA	0,20 @CMV1
T5190785	CMVG2	CYTOMEGALOVIRUS IgG EIA	0,60 @CMV1
T5190788	CMVG2	CYTOMEGALOVIRUS IgG EIA	12,50 @CMV2
T5190788	CMVM2	CYTOMEGALOVIRUS IgM EIA	0,14
T5190791	CMVG2	CYTOMEGALOVIRUS IgG EIA	0,40 @CMV1
T5190796	CMVG2	CYTOMEGALOVIRUS IgG EIA	0,20 @CMV1
T5190800	CMVG2	CYTOMEGALOVIRUS IgG EIA	0,70 @CMV1
T5190804	CMVM2	CYTOMEGALOVIRUS IgM EIA	0,70
T5190804	CMVG2	CYTOMEGALOVIRUS IgG EIA	165,40 @CMV1
T5190807	CMVG2	CYTOMEGALOVIRUS IgG EIA	0,40 @CMV1
T5190810	CMVG2	CYTOMEGALOVIRUS IgG EIA	0,60 @CMV1
T5191312	CMVG2	CYTOMEGALOVIRUS IgG EIA	0,20 @CMV1
T5191314	CMVG2	CYTOMEGALOVIRUS IgG EIA	0,70 @CMV1
T5191316	CMVG2	CYTOMEGALOVIRUS IgG EIA	0,20 @CMV1
T5191320	CMVG2	CYTOMEGALOVIRUS IgG EIA	0,80 @CMV1
T5191327	CMVG2	CYTOMEGALOVIRUS IgG EIA	0,30 @CMV1
T5191331	CMVG2	CYTOMEGALOVIRUS IgG EIA	1,00 @CMV1
T5191335	CMVG2	CYTOMEGALOVIRUS IgG EIA	0,90 @CMV1
T5191341	CMVM2	CYTOMEGALOVIRUS IgM EIA	0,20
T5191341	CMVG2	CYTOMEGALOVIRUS IgG EIA	237,00 @CMV1
T5191343	CMVG2	CYTOMEGALOVIRUS IgG EIA	0,40 @CMV1
T5191346	CMVG2	CYTOMEGALOVIRUS IgG EIA	148,00 @CMV1
T5191346	CMVM2	CYTOMEGALOVIRUS IgM EIA	0,14
T5191349	CMVM2	CYTOMEGALOVIRUS IgM EIA	0,27
T5191349	CMVG2	CYTOMEGALOVIRUS IgG EIA	88,50 @CMV1
T5191353	CMVG2	CYTOMEGALOVIRUS IgG EIA	115,40 @CMV1
T5191353	CMVM2	CYTOMEGALOVIRUS IgM EIA	0,32
T5191356	CMVG2	CYTOMEGALOVIRUS IgG EIA	0,50 @CMV1
T5191360	CMVG2	CYTOMEGALOVIRUS IgG EIA	1,50 @CMV1
T5191363	CMVM2	CYTOMEGALOVIRUS IgM EIA	0,11
T5191363	CMVG2	CYTOMEGALOVIRUS IgG EIA	9,50 @CMV2
T5191365	CMVG2	CYTOMEGALOVIRUS IgG EIA	0,50 @CMV1
T5191371	CMVG2	CYTOMEGALOVIRUS IgG EIA	0,60 @CMV1
T5191375	CMVG2	CYTOMEGALOVIRUS IgG EIA	0,40 @CMV1
T5191378	CMVM2	CYTOMEGALOVIRUS IgM EIA	0,21
T5191378	CMVG2	CYTOMEGALOVIRUS IgG EIA	192,50 @CMV1
T5191387	CMVG2	CYTOMEGALOVIRUS IgG EIA	0,20 @CMV1
T5191389	CMVG2	CYTOMEGALOVIRUS IgG EIA	0,40 @CMV1
T5191391	CMVG2	CYTOMEGALOVIRUS IgG EIA	0,70 @CMV1
T5191394	CMVG2	CYTOMEGALOVIRUS IgG EIA	0,30 @CMV1
T5191397	CMVG2	CYTOMEGALOVIRUS IgG EIA	0,50 @CMV1
T5191400	CMVG2	CYTOMEGALOVIRUS IgG EIA	1,10 @CMV1
T5191403	CMVG2	CYTOMEGALOVIRUS IgG EIA	1,10 @CMV1
T5191405	CMVG2	CYTOMEGALOVIRUS IgG EIA	0,50 @CMV1
T5191407	CMVG2	CYTOMEGALOVIRUS IgG EIA	0,40 @CMV1
T5191410	CMVM2	CYTOMEGALOVIRUS IgM EIA	0,41
T5191410	CMVG2	CYTOMEGALOVIRUS IgG EIA	910,70 @CMV1
T5191412	CMVG2	CYTOMEGALOVIRUS IgG EIA	1,80 @CMV1
T5191417	CMVG2	CYTOMEGALOVIRUS IgG EIA	0,20 @CMV1
T5191421	CMVG2	CYTOMEGALOVIRUS IgG EIA	0,10 @CMV1
T5191423	CMVG2	CYTOMEGALOVIRUS IgG EIA	0,50 @CMV1
T5191428	CMVG2	CYTOMEGALOVIRUS IgG EIA	0,20 @CMV1
T5191429	CMVG2	CYTOMEGALOVIRUS IgG EIA	0,70 @CMV1
T5191430	CMVG2	CYTOMEGALOVIRUS IgG EIA	0,50 @CMV1
T5191434	CMVG2	CYTOMEGALOVIRUS IgG EIA	0,20 @CMV1
T5191436	CMVG2	CYTOMEGALOVIRUS IgG EIA	0,20 @CMV1
T5191441	CMVG2	CYTOMEGALOVIRUS IgG EIA	0,70 @CMV1
T5191444	CMVG2	CYTOMEGALOVIRUS IgG EIA	0,20 @CMV1
T5191445	CMVG2	CYTOMEGALOVIRUS IgG EIA	0,50 @CMV1
T5191448	CMVG2	CYTOMEGALOVIRUS IgG EIA	0,40 @CMV1
T5191450	CMVM2	CYTOMEGALOVIRUS IgM EIA	0,27
T5191450	CMVG2	CYTOMEGALOVIRUS IgG EIA	179,40 @CMV1
T5191456	CMVG2	CYTOMEGALOVIRUS IgG EIA	0,20 @CMV1
T5191458	CMVG2	CYTOMEGALOVIRUS IgG EIA	0,30 @CMV1
T5191459	CMVG2	CYTOMEGALOVIRUS IgG EIA	1,20 @CMV1
T5191460	CMVG2	CYTOMEGALOVIRUS IgG EIA	0,20 @CMV1
T5191462	CMVG2	CYTOMEGALOVIRUS IgG EIA	0,40 @CMV1
T5191463	CMVG2	CYTOMEGALOVIRUS IgG EIA	0,60 @CMV1
T5191464	CMVG2	CYTOMEGALOVIRUS IgG EIA	1,00 @CMV1
T5191465	CMVG2	CYTOMEGALOVIRUS IgG EIA	0,30 @CMV1
T5191466	CMVG2	CYTOMEGALOVIRUS IgG EIA	0,40 @CMV1
T5191468	CMVG2	CYTOMEGALOVIRUS IgG EIA	0,30 @CMV1
T5191471	CMVG2	CYTOMEGALOVIRUS IgG EIA	0,70 @CMV1
T5191472	CMVG2	CYTOMEGALOVIRUS IgG EIA	0,50 @CMV1
T5191476	CMVG2	CYTOMEGALOVIRUS IgG EIA	0,90 @CMV1
T5191479	CMVG2	CYTOMEGALOVIRUS IgG EIA	0,30 @CMV1
T5191482	CMVG2	CYTOMEGALOVIRUS IgG EIA	0,30 @CMV1
T5200763	CMVG2	CYTOMEGALOVIRUS IgG EIA	0,70 @CMV1
T5200773	CMVG2	CYTOMEGALOVIRUS IgG EIA	0,20 @CMV1
T5200774	CMVG2	CYTOMEGALOVIRUS IgG EIA	0,30 @CMV1
T5200778	CMVG2	CYTOMEGALOVIRUS IgG EIA	2,70 @CMV1
T5200781	CMVM2	CYTOMEGALOVIRUS IgM EIA	0,29
T5200781	CMVG2	CYTOMEGALOVIRUS IgG EIA	852,30 @CMV1
T5200783	CMVG2	CYTOMEGALOVIRUS IgG EIA	1,00 @CMV1
T5200785	CMVG2	CYTOMEGALOVIRUS IgG EIA	0,30 @CMV1
T5200792	CMVG2	CYTOMEGALOVIRUS IgG EIA	1,00 @CMV1
T5200796	CMVG2	CYTOMEGALOVIRUS IgG EIA	0,30 @CMV1
T5200800	CMVG2	CYTOMEGALOVIRUS IgG EIA	0,20 @CMV1
T5200802	CMVG2	CYTOMEGALOVIRUS IgG EIA	1,60 @CMV1
T5200803	CMVG2	CYTOMEGALOVIRUS IgG EIA	0,30 @CMV1
T5200806	CMVG2	CYTOMEGALOVIRUS IgG EIA	0,20 @CMV1
T5200811	CMVG2	CYTOMEGALOVIRUS IgG EIA	0,60 @CMV1
T5200814	CMVG2	CYTOMEGALOVIRUS IgG EIA	0,30 @CMV1
T5200817	CMVG2	CYTOMEGALOVIRUS IgG EIA	0,90 @CMV1
T5200820	CMVG2	CYTOMEGALOVIRUS IgG EIA	169,30 @CMV1
T5200820	CMVM2	CYTOMEGALOVIRUS IgM EIA	0,34
T5200822	CMVG2	CYTOMEGALOVIRUS IgG EIA	0,40 @CMV1
T5200826	CMVG2	CYTOMEGALOVIRUS IgG EIA	1,00 @CMV1
T5200828	CMVG2	CYTOMEGALOVIRUS IgG EIA	0,20 @CMV1
T5200831	CMVM2	CYTOMEGALOVIRUS IgM EIA	1,01
T5200831	CMVG2	CYTOMEGALOVIRUS IgG EIA	181,60 @CMV1
T5200835	CMVG2	CYTOMEGALOVIRUS IgG EIA	27,30 @CMV1
T5200835	CMVM2	CYTOMEGALOVIRUS IgM EIA	0,06
T5200837	CMVG2	CYTOMEGALOVIRUS IgG EIA	0,70 @CMV1
T5200841	CMVG2	CYTOMEGALOVIRUS IgG EIA	0,40 @CMV1
T5200844	CMVG2	CYTOMEGALOVIRUS IgG EIA	1,00 @CMV1
T5200847	CMVG2	CYTOMEGALOVIRUS IgG EIA	0,40 @CMV1
T5200850	CMVG2	CYTOMEGALOVIRUS IgG EIA	0,30 @CMV1
T5200853	CMVG2	CYTOMEGALOVIRUS IgG EIA	0,60 @CMV1
T5200857	CMVG2	CYTOMEGALOVIRUS IgG EIA	5,10 @CMV1
T5200860	CMVG2	CYTOMEGALOVIRUS IgG EIA	0,30 @CMV1
T5200862	CMVG2	CYTOMEGALOVIRUS IgG EIA	0,90 @CMV1
T5200866	CMVG2	CYTOMEGALOVIRUS IgG EIA	1,40 @CMV1
T5200869	CMVG2	CYTOMEGALOVIRUS IgG EIA	116,90 @CMV1
T5200869	CMVM2	CYTOMEGALOVIRUS IgM EIA	0,09
T5200872	CMVG2	CYTOMEGALOVIRUS IgG EIA	0,20 @CMV1
T5200874	CMVG2	CYTOMEGALOVIRUS IgG EIA	0,30 @CMV1
T5200878	CMVG2	CYTOMEGALOVIRUS IgG EIA	0,50 @CMV1
T5200880	CMVG2	CYTOMEGALOVIRUS IgG EIA	0,30 @CMV1
T5200883	CMVG2	CYTOMEGALOVIRUS IgG EIA	1,40 @CMV1
T5200886	CMVG2	CYTOMEGALOVIRUS IgG EIA	0,10 @CMV1
T5200891	CMVG2	CYTOMEGALOVIRUS IgG EIA	1,40 @CMV1
T5200893	CMVG2	CYTOMEGALOVIRUS IgG EIA	0,60 @CMV1
T5200894	CMVM2	CYTOMEGALOVIRUS IgM EIA	0,26
T5200894	CMVG2	CYTOMEGALOVIRUS IgG EIA	219,20 @CMV1
T5200897	CMVG2	CYTOMEGALOVIRUS IgG EIA	0,80 @CMV1
T5200904	CMVG2	CYTOMEGALOVIRUS IgG EIA	5,60 @CMV1
T5200920	CMVM2	CYTOMEGALOVIRUS IgM EIA	0,57
T5200920	CMVG2	CYTOMEGALOVIRUS IgG EIA	476,00 @CMV1
T5200922	CMVG2	CYTOMEGALOVIRUS IgG EIA	0,60 @CMV1
T5200926	CMVG2	CYTOMEGALOVIRUS IgG EIA	124,70 @CMV1
T5200926	CMVM2	CYTOMEGALOVIRUS IgM EIA	0,28
T5200931	CMVM2	CYTOMEGALOVIRUS IgM EIA	0,30
T5200931	CMVG2	CYTOMEGALOVIRUS IgG EIA	99,40 @CMV1
T5200934	CMVG2	CYTOMEGALOVIRUS IgG EIA	0,70 @CMV1
T5200936	CMVG2	CYTOMEGALOVIRUS IgG EIA	0,40 @CMV1
T5200942	CMVG2	CYTOMEGALOVIRUS IgG EIA	0,40 @CMV1
T5200947	CMVG2	CYTOMEGALOVIRUS IgG EIA	0,80 @CMV1
T5200950	CMVG2	CYTOMEGALOVIRUS IgG EIA	0,30 @CMV1
T5200953	CMVM2	CYTOMEGALOVIRUS IgM EIA	0,40
T5200953	CMVG2	CYTOMEGALOVIRUS IgG EIA	108,50 @CMV1
T5200954	CMVG2	CYTOMEGALOVIRUS IgG EIA	0,60 @CMV1
T5200957	CMVG2	CYTOMEGALOVIRUS IgG EIA	0,20 @CMV1
T5200960	CMVG2	CYTOMEGALOVIRUS IgG EIA	0,70 @CMV1
T5200964	CMVG2	CYTOMEGALOVIRUS IgG EIA	56,80 @CMV1
T5200964	CMVM2	CYTOMEGALOVIRUS IgM EIA	0,23
T5200966	CMVG2	CYTOMEGALOVIRUS IgG EIA	241,10 @CMV1
T5200966	CMVM2	CYTOMEGALOVIRUS IgM EIA	0,32
T5200968	CMVG2	CYTOMEGALOVIRUS IgG EIA	0,20 @CMV1
T5200972	CMVG2	CYTOMEGALOVIRUS IgG EIA	1,50 @CMV1
T5200979	CMVG2	CYTOMEGALOVIRUS IgG EIA	0,10 @CMV1
T5200980	CMVG2	CYTOMEGALOVIRUS IgG EIA	0,50 @CMV1
T5200981	CMVG2	CYTOMEGALOVIRUS IgG EIA	579,40 @CMV1
T5200981	CMVM2	CYTOMEGALOVIRUS IgM EIA	0,52
T5200983	CMVG2	CYTOMEGALOVIRUS IgG EIA	0,90 @CMV1
T5200985	CMVG2	CYTOMEGALOVIRUS IgG EIA	0,40 @CMV1
T5200988	CMVG2	CYTOMEGALOVIRUS IgG EIA	0,90 @CMV1
T5200990	CMVG2	CYTOMEGALOVIRUS IgG EIA	0,50 @CMV1
T5200991	CMVG2	CYTOMEGALOVIRUS IgG EIA	0,20 @CMV1
T5200994	CMVG2	CYTOMEGALOVIRUS IgG EIA	0,20 @CMV1
T5201116	CMVG2	CYTOMEGALOVIRUS IgG EIA	0,10 @CMV1
T5201119	CMVM2	CYTOMEGALOVIRUS IgM EIA	0,15
T5201119	CMVG2	CYTOMEGALOVIRUS IgG EIA	136,30 @CMV1
T5201120	CMVG2	CYTOMEGALOVIRUS IgG EIA	1,50 @CMV1
T5201122	CMVG2	CYTOMEGALOVIRUS IgG EIA	0,20 @CMV1
T5201123	CMVM2	CYTOMEGALOVIRUS IgM EIA	0,23
T5201123	CMVG2	CYTOMEGALOVIRUS IgG EIA	82,50 @CMV1
T5201124	CMVG2	CYTOMEGALOVIRUS IgG EIA	0,60 @CMV1
T5201127	CMVG2	CYTOMEGALOVIRUS IgG EIA	0,60 @CMV1
T5201128	CMVM2	CYTOMEGALOVIRUS IgM EIA	0,53
T5201128	CMVG2	CYTOMEGALOVIRUS IgG EIA	135,70 @CMV1
T5201129	CMVG2	CYTOMEGALOVIRUS IgG EIA	0,20 @CMV1
T5201132	CMVG2	CYTOMEGALOVIRUS IgG EIA	0,90 @CMV1
T5201133	CMVG2	CYTOMEGALOVIRUS IgG EIA	0,50 @CMV1
T5201135	CMVG2	CYTOMEGALOVIRUS IgG EIA	0,80 @CMV1
T5201171	CMVG2	CYTOMEGALOVIRUS IgG EIA	0,80 @CMV1
T5201175	CMVM2	CYTOMEGALOVIRUS IgM EIA	0,53
T5201175	CMVG2	CYTOMEGALOVIRUS IgG EIA	59,30 @CMV1
T5201176	CMVG2	CYTOMEGALOVIRUS IgG EIA	1,20 @CMV1
T5201180	CMVM2	CYTOMEGALOVIRUS IgM EIA	0,24
T5201180	CMVG2	CYTOMEGALOVIRUS IgG EIA	481,20 @CMV1
T5201181	CMVG2	CYTOMEGALOVIRUS IgG EIA	0,50 @CMV1
T5201183	CMVG2	CYTOMEGALOVIRUS IgG EIA	0,40 @CMV1
T5201186	CMVG2	CYTOMEGALOVIRUS IgG EIA	15,30 @CMV1
T5201186	CMVM2	CYTOMEGALOVIRUS IgM EIA	0,12
T5201187	CMVM2	CYTOMEGALOVIRUS IgM EIA	0,44
T5201187	CMVG2	CYTOMEGALOVIRUS IgG EIA	110,90 @CMV1
T5201189	CMVG2	CYTOMEGALOVIRUS IgG EIA	0,20 @CMV1
T5201193	CMVG2	CYTOMEGALOVIRUS IgG EIA	2,80 @CMV1
T5201194	CMVG2	CYTOMEGALOVIRUS IgG EIA	0,30 @CMV1
T5201196	CMVG2	CYTOMEGALOVIRUS IgG EIA	1,40 @CMV1
T5201197	CMVG2	CYTOMEGALOVIRUS IgG EIA	190,20 @CMV1
T5201197	CMVM2	CYTOMEGALOVIRUS IgM EIA	0,38
T5201199	CMVG2	CYTOMEGALOVIRUS IgG EIA	0,30 @CMV1
T5201201	CMVG2	CYTOMEGALOVIRUS IgG EIA	1,80 @CMV1
T5201206	CMVG2	CYTOMEGALOVIRUS IgG EIA	97,60 @CMV1
T5201206	CMVM2	CYTOMEGALOVIRUS IgM EIA	0,10
T5201208	CMVG2	CYTOMEGALOVIRUS IgG EIA	110,20 @CMV1
T5201208	CMVM2	CYTOMEGALOVIRUS IgM EIA	0,15
T5201210	CMVG2	CYTOMEGALOVIRUS IgG EIA	0,20 @CMV1
T5201216	CMVG2	CYTOMEGALOVIRUS IgG EIA	0,30 @CMV1
T5201218	CMVG2	CYTOMEGALOVIRUS IgG EIA	0,40 @CMV1
T5201220	CMVG2	CYTOMEGALOVIRUS IgG EIA	151,40 @CMV1
T5201220	CMVM2	CYTOMEGALOVIRUS IgM EIA	0,19
T5201222	CMVG2	CYTOMEGALOVIRUS IgG EIA	0,60 @CMV1
T5201224	CMVG2	CYTOMEGALOVIRUS IgG EIA	141,10 @CMV1
T5201224	CMVM2	CYTOMEGALOVIRUS IgM EIA	0,10
T5201226	CMVG2	CYTOMEGALOVIRUS IgG EIA	0,70 @CMV1
T5201228	CMVG2	CYTOMEGALOVIRUS IgG EIA	0,60 @CMV1
T5201232	CMVG2	CYTOMEGALOVIRUS IgG EIA	0,40 @CMV1
T5201248	CMVG2	CYTOMEGALOVIRUS IgG EIA	0,60 @CMV1
T5201303	CMVG2	CYTOMEGALOVIRUS IgG EIA	1,50 @CMV1
T5201305	CMVG2	CYTOMEGALOVIRUS IgG EIA	94,70 @CMV1
T5201305	CMVM2	CYTOMEGALOVIRUS IgM EIA	0,15
T5201309	CMVG2	CYTOMEGALOVIRUS IgG EIA	0,10 @CMV1
T5201313	CMVG2	CYTOMEGALOVIRUS IgG EIA	0,20 @CMV1
T5201318	CMVG2	CYTOMEGALOVIRUS IgG EIA	0,60 @CMV1
T5201321	CMVG2	CYTOMEGALOVIRUS IgG EIA	0,20 @CMV1
T5201324	CMVG2	CYTOMEGALOVIRUS IgG EIA	0,10 @CMV1
T5201327	CMVG2	CYTOMEGALOVIRUS IgG EIA	0,20 @CMV1
T5201329	CMVG2	CYTOMEGALOVIRUS IgG EIA	139,50 @CMV1
T5201329	CMVM2	CYTOMEGALOVIRUS IgM EIA	0,27
T5201332	CMVG2	CYTOMEGALOVIRUS IgG EIA	0,30 @CMV1
T5201334	CMVG2	CYTOMEGALOVIRUS IgG EIA	0,40 @CMV1
T5201337	CMVG2	CYTOMEGALOVIRUS IgG EIA	0,60 @CMV1
T5201339	CMVG2	CYTOMEGALOVIRUS IgG EIA	1,60 @CMV1
T5201344	CMVG2	CYTOMEGALOVIRUS IgG EIA	0,50 @CMV1
T5201345	CMVM2	CYTOMEGALOVIRUS IgM EIA	0,28
T5201345	CMVG2	CYTOMEGALOVIRUS IgG EIA	78,20 @CMV1
T5201349	CMVM2	CYTOMEGALOVIRUS IgM EIA	0,57
T5201349	CMVG2	CYTOMEGALOVIRUS IgG EIA	691,20 @CMV1
T5201351	CMVG2	CYTOMEGALOVIRUS IgG EIA	690,30 @CMV1
T5201351	CMVM2	CYTOMEGALOVIRUS IgM EIA	0,15
T5201353	CMVG2	CYTOMEGALOVIRUS IgG EIA	103,30 @CMV1
T5201353	CMVM2	CYTOMEGALOVIRUS IgM EIA	0,38
T5201354	CMVG2	CYTOMEGALOVIRUS IgG EIA	0,70 @CMV1
T5201358	CMVG2	CYTOMEGALOVIRUS IgG EIA	0,40 @CMV1
T5201359	CMVM2	CYTOMEGALOVIRUS IgM EIA	0,35
T5201359	CMVG2	CYTOMEGALOVIRUS IgG EIA	120,10 @CMV1
T5201360	CMVG2	CYTOMEGALOVIRUS IgG EIA	0,20 @CMV1
T5201361	CMVG2	CYTOMEGALOVIRUS IgG EIA	0,10 @CMV1
T5201363	CMVG2	CYTOMEGALOVIRUS IgG EIA	464,40 @CMV1
T5201363	CMVM2	CYTOMEGALOVIRUS IgM EIA	0,26
T5201364	CMVG2	CYTOMEGALOVIRUS IgG EIA	3,80 @CMV1
T5201366	CMVG2	CYTOMEGALOVIRUS IgG EIA	0,70 @CMV1
T5201369	CMVG2	CYTOMEGALOVIRUS IgG EIA	4,30 @CMV1
T5201373	CMVM2	CYTOMEGALOVIRUS IgM EIA	0,10
T5201373	CMVG2	CYTOMEGALOVIRUS IgG EIA	144,60 @CMV1
T5201377	CMVG2	CYTOMEGALOVIRUS IgG EIA	0,80 @CMV1
T5201379	CMVG2	CYTOMEGALOVIRUS IgG EIA	0,10 @CMV1
T5201380	CMVG2	CYTOMEGALOVIRUS IgG EIA	0,40 @CMV1
T5201382	CMVG2	CYTOMEGALOVIRUS IgG EIA	0,30 @CMV1
T5201384	CMVG2	CYTOMEGALOVIRUS IgG EIA	0,90 @CMV1
T5201456	CMVG2	CYTOMEGALOVIRUS IgG EIA	1,20 @CMV1
T5201458	CMVG2	CYTOMEGALOVIRUS IgG EIA	0,10 @CMV1
T5201463	CMVG2	CYTOMEGALOVIRUS IgG EIA	0,10 @CMV1
T5201466	CMVG2	CYTOMEGALOVIRUS IgG EIA	2,00 @CMV1
T5201470	CMVG2	CYTOMEGALOVIRUS IgG EIA	0,40 @CMV1
T5201476	CMVG2	CYTOMEGALOVIRUS IgG EIA	0,30 @CMV1
T5201478	CMVG2	CYTOMEGALOVIRUS IgG EIA	1,00 @CMV1
T5201483	CMVG2	CYTOMEGALOVIRUS IgG EIA	0,80 @CMV1
T5201486	CMVG2	CYTOMEGALOVIRUS IgG EIA	0,70 @CMV1
T5201489	CMVG2	CYTOMEGALOVIRUS IgG EIA	0,10 @CMV1
T5201492	CMVG2	CYTOMEGALOVIRUS IgG EIA	0,40 @CMV1
T5201495	CMVG2	CYTOMEGALOVIRUS IgG EIA	0,30 @CMV1
T5201497	CMVG2	CYTOMEGALOVIRUS IgG EIA	0,70 @CMV1
T5201499	CMVG2	CYTOMEGALOVIRUS IgG EIA	0,40 @CMV1
T5201502	CMVM2	CYTOMEGALOVIRUS IgM EIA	0,28
T5201502	CMVG2	CYTOMEGALOVIRUS IgG EIA	571,80 @CMV1
T5201505	CMVG2	CYTOMEGALOVIRUS IgG EIA	0,20 @CMV1
T5201507	CMVG2	CYTOMEGALOVIRUS IgG EIA	0,30 @CMV1
T5201508	CMVG2	CYTOMEGALOVIRUS IgG EIA	0,00 @CMV1
T5201509	CMVG2	CYTOMEGALOVIRUS IgG EIA	0,90 @CMV1
T5201512	CMVG2	CYTOMEGALOVIRUS IgG EIA	197,00 @CMV1
T5201512	CMVM2	CYTOMEGALOVIRUS IgM EIA	0,20
T5201514	CMVG2	CYTOMEGALOVIRUS IgG EIA	0,10 @CMV1
T5201516	CMVG2	CYTOMEGALOVIRUS IgG EIA	0,20 @CMV1
T5201517	CMVG2	CYTOMEGALOVIRUS IgG EIA	0,70 @CMV1
T5201519	CMVG2	CYTOMEGALOVIRUS IgG EIA	0,70 @CMV1
T5201523	CMVG2	CYTOMEGALOVIRUS IgG EIA	1,00 @CMV1
T5201526	CMVG2	CYTOMEGALOVIRUS IgG EIA	0,20 @CMV1
T5201530	CMVG2	CYTOMEGALOVIRUS IgG EIA	0,80 @CMV1
T5201531	CMVG2	CYTOMEGALOVIRUS IgG EIA	0,10 @CMV1
T5201534	CMVG2	CYTOMEGALOVIRUS IgG EIA	0,50 @CMV1
T5230537	CMVG2	CYTOMEGALOVIRUS IgG EIA	152,20 @CMV1
T5230537	CMVM2	CYTOMEGALOVIRUS IgM EIA	0,52
T5230539	CMVG2	CYTOMEGALOVIRUS IgG EIA	0,40 @CMV1
T5230542	CMVG2	CYTOMEGALOVIRUS IgG EIA	0,50 @CMV1
T5230544	CMVG2	CYTOMEGALOVIRUS IgG EIA	0,90 @CMV1
T5230545	CMVM2	CYTOMEGALOVIRUS IgM EIA	0,14
T5230545	CMVG2	CYTOMEGALOVIRUS IgG EIA	155,10 @CMV1
T5230547	CMVG2	CYTOMEGALOVIRUS IgG EIA	0,90 @CMV1
T5230549	CMVM2	CYTOMEGALOVIRUS IgM EIA	0,12
T5230549	CMVG2	CYTOMEGALOVIRUS IgG EIA	40,60 @CMV1
T5230553	CMVG2	CYTOMEGALOVIRUS IgG EIA	131,20 @CMV1
T5230553	CMVM2	CYTOMEGALOVIRUS IgM EIA	0,09
T5230554	CMVM2	CYTOMEGALOVIRUS IgM EIA	1,40
T5230554	CMVG2	CYTOMEGALOVIRUS IgG EIA	157,70 @CMV1
T5230558	CMVG2	CYTOMEGALOVIRUS IgG EIA	1,30 @CMV1
T5230560	CMVG2	CYTOMEGALOVIRUS IgG EIA	0,70 @CMV1
T5230561	CMVG2	CYTOMEGALOVIRUS IgG EIA	992,10 @CMV1
T5230561	CMVM2	CYTOMEGALOVIRUS IgM EIA	0,14
T5230567	CMVM2	CYTOMEGALOVIRUS IgM EIA	0,27
T5230567	CMVG2	CYTOMEGALOVIRUS IgG EIA	84,10 @CMV1
T5230570	CMVG2	CYTOMEGALOVIRUS IgG EIA	1,10 @CMV1
T5230572	CMVG2	CYTOMEGALOVIRUS IgG EIA	0,30 @CMV1
T5230574	CMVG2	CYTOMEGALOVIRUS IgG EIA	0,20 @CMV1
T5230576	CMVG2	CYTOMEGALOVIRUS IgG EIA	39,20 @CMV1
T5230576	CMVM2	CYTOMEGALOVIRUS IgM EIA	0,07
T5230897	CMVG2	CYTOMEGALOVIRUS IgG EIA	0,10 @CMV1
T5230898	CMVG2	CYTOMEGALOVIRUS IgG EIA	1,00 @CMV1
T5230900	CMVM2	CYTOMEGALOVIRUS IgM EIA	0,39
T5230900	CMVG2	CYTOMEGALOVIRUS IgG EIA	21,20 @CMV1
T5230901	CMVG2	CYTOMEGALOVIRUS IgG EIA	0,10 @CMV1
T5230904	CMVG2	CYTOMEGALOVIRUS IgG EIA	0,20 @CMV1
T5230905	CMVG2	CYTOMEGALOVIRUS IgG EIA	0,10 @CMV1
T5230906	CMVG2	CYTOMEGALOVIRUS IgG EIA	3,30 @CMV1
T5230909	CMVG2	CYTOMEGALOVIRUS IgG EIA	0,20 @CMV1
T5230927	CMVM2	CYTOMEGALOVIRUS IgM EIA	0,11
T5230927	CMVG2	CYTOMEGALOVIRUS IgG EIA	45,80 @CMV1
T5230930	CMVG2	CYTOMEGALOVIRUS IgG EIA	0,30 @CMV1
T5230933	CMVG2	CYTOMEGALOVIRUS IgG EIA	73,00 @CMV1
T5230933	CMVM2	CYTOMEGALOVIRUS IgM EIA	0,08
T5230937	CMVG2	CYTOMEGALOVIRUS IgG EIA	1,00 @CMV1
T5230942	CMVM2	CYTOMEGALOVIRUS IgM EIA	1,00
T5230942	CMVG2	CYTOMEGALOVIRUS IgG EIA	215,10 @CMV1
T5230944	CMVG2	CYTOMEGALOVIRUS IgG EIA	0,30 @CMV1
T5230947	CMVG2	CYTOMEGALOVIRUS IgG EIA	2,90 @CMV1
T5230951	CMVG2	CYTOMEGALOVIRUS IgG EIA	189,60 @CMV1
T5230951	CMVM2	CYTOMEGALOVIRUS IgM EIA	0,13
T5230952	CMVG2	CYTOMEGALOVIRUS IgG EIA	1,10 @CMV1
T5230965	CMVG2	CYTOMEGALOVIRUS IgG EIA	0,30 @CMV1
T5230967	CMVG2	CYTOMEGALOVIRUS IgG EIA	0,80 @CMV1
T5230969	CMVG2	CYTOMEGALOVIRUS IgG EIA	0,20 @CMV1
T5230973	CMVG2	CYTOMEGALOVIRUS IgG EIA	0,20 @CMV1
T5230977	CMVG2	CYTOMEGALOVIRUS IgG EIA	0,60 @CMV1
T5230980	CMVG2	CYTOMEGALOVIRUS IgG EIA	0,90 @CMV1
T5230981	CMVM2	CYTOMEGALOVIRUS IgM EIA	0,12
T5230981	CMVG2	CYTOMEGALOVIRUS IgG EIA	83,40 @CMV1
T5230989	CMVG2	CYTOMEGALOVIRUS IgG EIA	0,30 @CMV1
T5230992	CMVG2	CYTOMEGALOVIRUS IgG EIA	0,40 @CMV1
T5230997	CMVG2	CYTOMEGALOVIRUS IgG EIA	0,10 @CMV1
T5230999	CMVG2	CYTOMEGALOVIRUS IgG EIA	0,40 @CMV1
T5231005	CMVG2	CYTOMEGALOVIRUS IgG EIA	1,60 @CMV1
T5231010	CMVG2	CYTOMEGALOVIRUS IgG EIA	0,50 @CMV1
T5231012	CMVG2	CYTOMEGALOVIRUS IgG EIA	0,50 @CMV1
T5231013	CMVG2	CYTOMEGALOVIRUS IgG EIA	0,50 @CMV1
T5231018	CMVG2	CYTOMEGALOVIRUS IgG EIA	0,10 @CMV1
T5231026	CMVG2	CYTOMEGALOVIRUS IgG EIA	0,50 @CMV1
T5231032	CMVM2	CYTOMEGALOVIRUS IgM EIA	0,43
T5231032	CMVG2	CYTOMEGALOVIRUS IgG EIA	165,10 @CMV1
T5231035	CMVG2	CYTOMEGALOVIRUS IgG EIA	1,60 @CMV1
T5231113	CMVM2	CYTOMEGALOVIRUS IgM EIA	0,16
T5231113	CMVG2	CYTOMEGALOVIRUS IgG EIA	6,70 @CMV2
T5231118	CMVG2	CYTOMEGALOVIRUS IgG EIA	190,70 @CMV1
T5231118	CMVM2	CYTOMEGALOVIRUS IgM EIA	0,10
T5231123	CMVG2	CYTOMEGALOVIRUS IgG EIA	0,50 @CMV1
T5231131	CMVG2	CYTOMEGALOVIRUS IgG EIA	0,00 @CMV1
T5231138	CMVG2	CYTOMEGALOVIRUS IgG EIA	129,40 @CMV1
T5231138	CMVM2	CYTOMEGALOVIRUS IgM EIA	0,13
T5231139	CMVG2	CYTOMEGALOVIRUS IgG EIA	0,20 @CMV1
T5231143	CMVG2	CYTOMEGALOVIRUS IgG EIA	0,30 @CMV1
T5231147	CMVG2	CYTOMEGALOVIRUS IgG EIA	0,10 @CMV1
T5231149	CMVG2	CYTOMEGALOVIRUS IgG EIA	2,80 @CMV1
T5231150	CMVG2	CYTOMEGALOVIRUS IgG EIA	0,40 @CMV1
T5231152	CMVG2	CYTOMEGALOVIRUS IgG EIA	8,90 @CMV2
T5231152	CMVM2	CYTOMEGALOVIRUS IgM EIA	0,12
T5231161	CMVG2	CYTOMEGALOVIRUS IgG EIA	0,30 @CMV1
T5231167	CMVG2	CYTOMEGALOVIRUS IgG EIA	0,20 @CMV1
T5231171	CMVG2	CYTOMEGALOVIRUS IgG EIA	0,40 @CMV1
T5231184	CMVG2	CYTOMEGALOVIRUS IgG EIA	0,40 @CMV1
T5231190	CMVG2	CYTOMEGALOVIRUS IgG EIA	4,40 @CMV1
T5231194	CMVG2	CYTOMEGALOVIRUS IgG EIA	0,80 @CMV1
T5231222	CMVG2	CYTOMEGALOVIRUS IgG EIA	1,30 @CMV1
T5231227	CMVG2	CYTOMEGALOVIRUS IgG EIA	0,30 @CMV1
T5241141	CMVG2	CYTOMEGALOVIRUS IgG EIA	0,10 @CMV1
T5241144	CMVG2	CYTOMEGALOVIRUS IgG EIA	0,70 @CMV1
T5241146	CMVG2	CYTOMEGALOVIRUS IgG EIA	0,10 @CMV1
T5241148	CMVG2	CYTOMEGALOVIRUS IgG EIA	0,30 @CMV1
T5241150	CMVG2	CYTOMEGALOVIRUS IgG EIA	0,70 @CMV1
T5241152	CMVG2	CYTOMEGALOVIRUS IgG EIA	42,60 @CMV1
T5241152	CMVM2	CYTOMEGALOVIRUS IgM EIA	0,21
T5241153	CMVG2	CYTOMEGALOVIRUS IgG EIA	1,80 @CMV1
T5241156	CMVG2	CYTOMEGALOVIRUS IgG EIA	0,80 @CMV1
T5241161	CMVG2	CYTOMEGALOVIRUS IgG EIA	1,50 @CMV1
T5241172	CMVG2	CYTOMEGALOVIRUS IgG EIA	0,20 @CMV1
T5241175	CMVM2	CYTOMEGALOVIRUS IgM EIA	0,19
T5241175	CMVG2	CYTOMEGALOVIRUS IgG EIA	170,70 @CMV1
T5241179	CMVG2	CYTOMEGALOVIRUS IgG EIA	0,00 @CMV1
T5241181	CMVG2	CYTOMEGALOVIRUS IgG EIA	0,10 @CMV1
T5241187	CMVG2	CYTOMEGALOVIRUS IgG EIA	1,60 @CMV1
T5241239	CMVG2	CYTOMEGALOVIRUS IgG EIA	3,20 @CMV1
T5241242	CMVG2	CYTOMEGALOVIRUS IgG EIA	0,10 @CMV1
T5241246	CMVG2	CYTOMEGALOVIRUS IgG EIA	0,50 @CMV1
T5241250	CMVG2	CYTOMEGALOVIRUS IgG EIA	0,10 @CMV1
T5241253	CMVG2	CYTOMEGALOVIRUS IgG EIA	0,20 @CMV1
T5241257	CMVG2	CYTOMEGALOVIRUS IgG EIA	1,10 @CMV1
T5241260	CMVM2	CYTOMEGALOVIRUS IgM EIA	0,18
T5241260	CMVG2	CYTOMEGALOVIRUS IgG EIA	645,30 @CMV1
T5241265	CMVG2	CYTOMEGALOVIRUS IgG EIA	0,70 @CMV1
T5241271	CMVG2	CYTOMEGALOVIRUS IgG EIA	0,60 @CMV1
T5241274	CMVG2	CYTOMEGALOVIRUS IgG EIA	0,70 @CMV1
T5241278	CMVG2	CYTOMEGALOVIRUS IgG EIA	0,40 @CMV1
T5241280	CMVG2	CYTOMEGALOVIRUS IgG EIA	0,20 @CMV1
T5241284	CMVG2	CYTOMEGALOVIRUS IgG EIA	0,60 @CMV1
T5241288	CMVG2	CYTOMEGALOVIRUS IgG EIA	0,20 @CMV1
T5241291	CMVM2	CYTOMEGALOVIRUS IgM EIA	0,27
T5241291	CMVG2	CYTOMEGALOVIRUS IgG EIA	178,30 @CMV1
T5241292	CMVG2	CYTOMEGALOVIRUS IgG EIA	0,10 @CMV1
T5241301	CMVG2	CYTOMEGALOVIRUS IgG EIA	0,40 @CMV1
T5241312	CMVG2	CYTOMEGALOVIRUS IgG EIA	0,40 @CMV1
T5241317	CMVG2	CYTOMEGALOVIRUS IgG EIA	201,30 @CMV1
T5241317	CMVM2	CYTOMEGALOVIRUS IgM EIA	0,19
T5241318	CMVG2	CYTOMEGALOVIRUS IgG EIA	196,50 @CMV1
T5241318	CMVM2	CYTOMEGALOVIRUS IgM EIA	0,17
T5241327	CMVG2	CYTOMEGALOVIRUS IgG EIA	165,30 @CMV1
T5241327	CMVM2	CYTOMEGALOVIRUS IgM EIA	0,27
T5241332	CMVG2	CYTOMEGALOVIRUS IgG EIA	0,50 @CMV1
T5241335	CMVG2	CYTOMEGALOVIRUS IgG EIA	0,30 @CMV1
T5241339	CMVG2	CYTOMEGALOVIRUS IgG EIA	0,30 @CMV1
T5241342	CMVG2	CYTOMEGALOVIRUS IgG EIA	0,30 @CMV1
T5241344	CMVG2	CYTOMEGALOVIRUS IgG EIA	0,70 @CMV1
T5241345	CMVG2	CYTOMEGALOVIRUS IgG EIA	0,20 @CMV1
T5241348	CMVG2	CYTOMEGALOVIRUS IgG EIA	0,10 @CMV1
T5241350	CMVG2	CYTOMEGALOVIRUS IgG EIA	0,30 @CMV1
T5241354	CMVG2	CYTOMEGALOVIRUS IgG EIA	0,50 @CMV1
T5241367	CMVG2	CYTOMEGALOVIRUS IgG EIA	0,40 @CMV1
T5241370	CMVG2	CYTOMEGALOVIRUS IgG EIA	0,40 @CMV1
T5241374	CMVG2	CYTOMEGALOVIRUS IgG EIA	0,50 @CMV1
T5241377	CMVG2	CYTOMEGALOVIRUS IgG EIA	0,20 @CMV1
T5241397	CMVG2	CYTOMEGALOVIRUS IgG EIA	0,30 @CMV1
T5241401	CMVG2	CYTOMEGALOVIRUS IgG EIA	0,60 @CMV1
T5241404	CMVG2	CYTOMEGALOVIRUS IgG EIA	0,40 @CMV1
T5241429	CMVG2	CYTOMEGALOVIRUS IgG EIA	0,20 @CMV1
T5241432	CMVM2	CYTOMEGALOVIRUS IgM EIA	0,39
T5241432	CMVG2	CYTOMEGALOVIRUS IgG EIA	134,50 @CMV1
T5241435	CMVG2	CYTOMEGALOVIRUS IgG EIA	0,70 @CMV1
T5241437	CMVG2	CYTOMEGALOVIRUS IgG EIA	1,20 @CMV1
T5241441	CMVM2	CYTOMEGALOVIRUS IgM EIA	0,29
T5241441	CMVG2	CYTOMEGALOVIRUS IgG EIA	109,80 @CMV1
T5241443	CMVG2	CYTOMEGALOVIRUS IgG EIA	0,30 @CMV1
T5241446	CMVG2	CYTOMEGALOVIRUS IgG EIA	22,90 @CMV1
T5241446	CMVM2	CYTOMEGALOVIRUS IgM EIA	0,09
T5241450	CMVG2	CYTOMEGALOVIRUS IgG EIA	0,80 @CMV1
T5241461	CMVG2	CYTOMEGALOVIRUS IgG EIA	0,20 @CMV1
T5250785	CMVG2	CYTOMEGALOVIRUS IgG EIA	0,30 @CMV1
T5251048	CMVG2	CYTOMEGALOVIRUS IgG EIA	0,10 @CMV1
T5251051	CMVG2	CYTOMEGALOVIRUS IgG EIA	1,00 @CMV1
T5251053	CMVG2	CYTOMEGALOVIRUS IgG EIA	0,30 @CMV1
T5251054	CMVG2	CYTOMEGALOVIRUS IgG EIA	195,80 @CMV1
T5251054	CMVM2	CYTOMEGALOVIRUS IgM EIA	0,15
T5251055	CMVG2	CYTOMEGALOVIRUS IgG EIA	204,70 @CMV1
T5251055	CMVM2	CYTOMEGALOVIRUS IgM EIA	0,14
T5251056	CMVG2	CYTOMEGALOVIRUS IgG EIA	0,60 @CMV1
T5251058	CMVG2	CYTOMEGALOVIRUS IgG EIA	3,80 @CMV1
T5251059	CMVG2	CYTOMEGALOVIRUS IgG EIA	0,50 @CMV1
T5251061	CMVG2	CYTOMEGALOVIRUS IgG EIA	3,40 @CMV1
T5251063	CMVG2	CYTOMEGALOVIRUS IgG EIA	4,10 @CMV1
T5251067	CMVG2	CYTOMEGALOVIRUS IgG EIA	0,50 @CMV1
T5251070	CMVG2	CYTOMEGALOVIRUS IgG EIA	0,60 @CMV1
T5251073	CMVG2	CYTOMEGALOVIRUS IgG EIA	153,00 @CMV1
T5251073	CMVM2	CYTOMEGALOVIRUS IgM EIA	0,09
T5251074	CMVG2	CYTOMEGALOVIRUS IgG EIA	2,10 @CMV1
T5251075	CMVG2	CYTOMEGALOVIRUS IgG EIA	0,40 @CMV1
T5251080	CMVG2	CYTOMEGALOVIRUS IgG EIA	0,30 @CMV1
T5251082	CMVG2	CYTOMEGALOVIRUS IgG EIA	866,70 @CMV1
T5251082	CMVM2	CYTOMEGALOVIRUS IgM EIA	0,52
T5251085	CMVG2	CYTOMEGALOVIRUS IgG EIA	0,90 @CMV1
T5251088	CMVG2	CYTOMEGALOVIRUS IgG EIA	0,80 @CMV1
T5251089	CMVG2	CYTOMEGALOVIRUS IgG EIA	0,40 @CMV1
T5251093	CMVG2	CYTOMEGALOVIRUS IgG EIA	0,70 @CMV1
T5251095	CMVG2	CYTOMEGALOVIRUS IgG EIA	0,30 @CMV1
T5251099	CMVG2	CYTOMEGALOVIRUS IgG EIA	0,40 @CMV1
T5251101	CMVG2	CYTOMEGALOVIRUS IgG EIA	0,20 @CMV1
T5251105	CMVG2	CYTOMEGALOVIRUS IgG EIA	195,90 @CMV1
T5251105	CMVM2	CYTOMEGALOVIRUS IgM EIA	0,41
T5251108	CMVG2	CYTOMEGALOVIRUS IgG EIA	0,80 @CMV1
T5251112	CMVG2	CYTOMEGALOVIRUS IgG EIA	1,70 @CMV1
T5251115	CMVG2	CYTOMEGALOVIRUS IgG EIA	0,30 @CMV1
T5251138	CMVG2	CYTOMEGALOVIRUS IgG EIA	0,90 @CMV1
T5251163	CMVG2	CYTOMEGALOVIRUS IgG EIA	1,00 @CMV1
T5251166	CMVG2	CYTOMEGALOVIRUS IgG EIA	1,40 @CMV1
T5251167	CMVG2	CYTOMEGALOVIRUS IgG EIA	0,50 @CMV1
T5251172	CMVG2	CYTOMEGALOVIRUS IgG EIA	181,70 @CMV1
T5251172	CMVM2	CYTOMEGALOVIRUS IgM EIA	0,32
T5251173	CMVG2	CYTOMEGALOVIRUS IgG EIA	2,60 @CMV1
T5251177	CMVG2	CYTOMEGALOVIRUS IgG EIA	0,30 @CMV1
T5251178	CMVG2	CYTOMEGALOVIRUS IgG EIA	1,10 @CMV1
T5251181	CMVG2	CYTOMEGALOVIRUS IgG EIA	1,00 @CMV1
T5251186	CMVM2	CYTOMEGALOVIRUS IgM EIA	0,27
T5251186	CMVG2	CYTOMEGALOVIRUS IgG EIA	72,10 @CMV1
T5251187	CMVG2	CYTOMEGALOVIRUS IgG EIA	17,90 @CMV1
T5251187	CMVM2	CYTOMEGALOVIRUS IgM EIA	0,17
T5251189	CMVM2	CYTOMEGALOVIRUS IgM EIA	0,54
T5251189	CMVG2	CYTOMEGALOVIRUS IgG EIA	181,40 @CMV1
T5251190	CMVG2	CYTOMEGALOVIRUS IgG EIA	0,60 @CMV1
T5251194	CMVG2	CYTOMEGALOVIRUS IgG EIA	0,60 @CMV1
T5251199	CMVG2	CYTOMEGALOVIRUS IgG EIA	0,40 @CMV1
T5251201	CMVG2	CYTOMEGALOVIRUS IgG EIA	0,30 @CMV1
T5251206	CMVG2	CYTOMEGALOVIRUS IgG EIA	1,30 @CMV1
T5251215	CMVG2	CYTOMEGALOVIRUS IgG EIA	2,10 @CMV1
T5251218	CMVG2	CYTOMEGALOVIRUS IgG EIA	233,40 @CMV1
T5251218	CMVM2	CYTOMEGALOVIRUS IgM EIA	0,65
T5251221	CMVG2	CYTOMEGALOVIRUS IgG EIA	1,50 @CMV1
T5251227	CMVG2	CYTOMEGALOVIRUS IgG EIA	0,60 @CMV1
T5251229	CMVG2	CYTOMEGALOVIRUS IgG EIA	0,70 @CMV1
T5251231	CMVG2	CYTOMEGALOVIRUS IgG EIA	1,70 @CMV1
T5251239	CMVG2	CYTOMEGALOVIRUS IgG EIA	0,60 @CMV1
T5251244	CMVM2	CYTOMEGALOVIRUS IgM EIA	0,23
T5251244	CMVG2	CYTOMEGALOVIRUS IgG EIA	741,00 @CMV1
T5251256	CMVG2	CYTOMEGALOVIRUS IgG EIA	0,30 @CMV1
T5261158	CMVM2	CYTOMEGALOVIRUS IgM EIA	2,31
T5261158	CMVG2	CYTOMEGALOVIRUS IgG EIA	113,90 @CMV1
T5261162	CMVG2	CYTOMEGALOVIRUS IgG EIA	0,90 @CMV1
T5261167	CMVG2	CYTOMEGALOVIRUS IgG EIA	679,80 @CMV1
T5261167	CMVM2	CYTOMEGALOVIRUS IgM EIA	0,39
T5261169	CMVG2	CYTOMEGALOVIRUS IgG EIA	188,50 @CMV1
T5261169	CMVM2	CYTOMEGALOVIRUS IgM EIA	1,79
T5261171	CMVG2	CYTOMEGALOVIRUS IgG EIA	0,30 @CMV1
T5261173	CMVG2	CYTOMEGALOVIRUS IgG EIA	0,30 @CMV1
T5261176	CMVG2	CYTOMEGALOVIRUS IgG EIA	0,40 @CMV1
T5261177	CMVG2	CYTOMEGALOVIRUS IgG EIA	0,40 @CMV1
T5261179	CMVG2	CYTOMEGALOVIRUS IgG EIA	0,30 @CMV1
T5261180	CMVG2	CYTOMEGALOVIRUS IgG EIA	0,50 @CMV1
T5261182	CMVG2	CYTOMEGALOVIRUS IgG EIA	1,10 @CMV1
T5261184	CMVG2	CYTOMEGALOVIRUS IgG EIA	189,90 @CMV1
T5261184	CMVM2	CYTOMEGALOVIRUS IgM EIA	0,62
T5261189	CMVG2	CYTOMEGALOVIRUS IgG EIA	73,20 @CMV1
T5261189	CMVM2	CYTOMEGALOVIRUS IgM EIA	0,13
T5261190	CMVG2	CYTOMEGALOVIRUS IgG EIA	0,30 @CMV1
T5261193	CMVG2	CYTOMEGALOVIRUS IgG EIA	0,30 @CMV1
T5261194	CMVM2	CYTOMEGALOVIRUS IgM EIA	2,00
T5261194	CMVG2	CYTOMEGALOVIRUS IgG EIA	94,40 @CMV1
T5261197	CMVG2	CYTOMEGALOVIRUS IgG EIA	0,40 @CMV1
T5261203	CMVG2	CYTOMEGALOVIRUS IgG EIA	0,40 @CMV1
T5261209	CMVM2	CYTOMEGALOVIRUS IgM EIA	0,53
T5261209	CMVG2	CYTOMEGALOVIRUS IgG EIA	132,40 @CMV1
T5261211	CMVG2	CYTOMEGALOVIRUS IgG EIA	187,50 @CMV1
T5261211	CMVM2	CYTOMEGALOVIRUS IgM EIA	0,69
T5261214	CMVG2	CYTOMEGALOVIRUS IgG EIA	3,00 @CMV1
T5261216	CMVG2	CYTOMEGALOVIRUS IgG EIA	0,70 @CMV1
T5261219	CMVG2	CYTOMEGALOVIRUS IgG EIA	0,50 @CMV1
T5261223	CMVG2	CYTOMEGALOVIRUS IgG EIA	0,30 @CMV1
T5261229	CMVG2	CYTOMEGALOVIRUS IgG EIA	3,70 @CMV1
T5261238	CMVG2	CYTOMEGALOVIRUS IgG EIA	168,70 @CMV1
T5261238	CMVM2	CYTOMEGALOVIRUS IgM EIA	1,76
T5261251	CMVG2	CYTOMEGALOVIRUS IgG EIA	1,80 @CMV1
T5261252	CMVG2	CYTOMEGALOVIRUS IgG EIA	0,50 @CMV1
T5261255	CMVG2	CYTOMEGALOVIRUS IgG EIA	185,20 @CMV1
T5261255	CMVM2	CYTOMEGALOVIRUS IgM EIA	0,99
T5261260	CMVM2	CYTOMEGALOVIRUS IgM EIA	1,59
T5261260	CMVG2	CYTOMEGALOVIRUS IgG EIA	110,00 @CMV1
T5261261	CMVG2	CYTOMEGALOVIRUS IgG EIA	0,20 @CMV1
T5261263	CMVG2	CYTOMEGALOVIRUS IgG EIA	0,50 @CMV1
T5261264	CMVG2	CYTOMEGALOVIRUS IgG EIA	69,50 @CMV1
T5261264	CMVM2	CYTOMEGALOVIRUS IgM EIA	0,23
T5261266	CMVG2	CYTOMEGALOVIRUS IgG EIA	1,70 @CMV1
T5261270	CMVM2	CYTOMEGALOVIRUS IgM EIA	1,16
T5261270	CMVG2	CYTOMEGALOVIRUS IgG EIA	1242,10 @CMV1
T5261273	CMVG2	CYTOMEGALOVIRUS IgG EIA	0,40 @CMV1
T5261275	CMVG2	CYTOMEGALOVIRUS IgG EIA	0,50 @CMV1
T5261278	CMVM2	CYTOMEGALOVIRUS IgM EIA	0,77
T5261278	CMVG2	CYTOMEGALOVIRUS IgG EIA	98,50 @CMV1
T5261280	CMVG2	CYTOMEGALOVIRUS IgG EIA	0,50 @CMV1
T5261282	CMVG2	CYTOMEGALOVIRUS IgG EIA	1,20 @CMV1
T5261286	CMVG2	CYTOMEGALOVIRUS IgG EIA	0,30 @CMV1
T5261287	CMVM2	CYTOMEGALOVIRUS IgM EIA	0,44
T5261287	CMVG2	CYTOMEGALOVIRUS IgG EIA	635,50 @CMV1
T5261290	CMVM2	CYTOMEGALOVIRUS IgM EIA	0,16
T5261290	CMVG2	CYTOMEGALOVIRUS IgG EIA	152,00 @CMV1
T5261291	CMVG2	CYTOMEGALOVIRUS IgG EIA	0,30 @CMV1
T5261294	CMVG2	CYTOMEGALOVIRUS IgG EIA	0,70 @CMV1
T5261297	CMVG2	CYTOMEGALOVIRUS IgG EIA	0,60 @CMV1
T5261302	CMVG2	CYTOMEGALOVIRUS IgG EIA	0,30 @CMV1
T5261305	CMVG2	CYTOMEGALOVIRUS IgG EIA	2,40 @CMV1
T5261308	CMVG2	CYTOMEGALOVIRUS IgG EIA	78,60 @CMV1
T5261308	CMVM2	CYTOMEGALOVIRUS IgM EIA	0,18
T5261310	CMVG2	CYTOMEGALOVIRUS IgG EIA	0,70 @CMV1
T5261342	CMVG2	CYTOMEGALOVIRUS IgG EIA	1,10 @CMV1
T5261362	CMVG2	CYTOMEGALOVIRUS IgG EIA	0,80 @CMV1
T6010600	CMVG2	CYTOMEGALOVIRUS IgG EIA	1,00 @CMV1
T6010602	CMVG2	CYTOMEGALOVIRUS IgG EIA	1,00 @CMV1
T6010604	CMVG2	CYTOMEGALOVIRUS IgG EIA	0,70 @CMV1
T6010606	CMVG2	CYTOMEGALOVIRUS IgG EIA	0,70 @CMV1
T6010609	CMVG2	CYTOMEGALOVIRUS IgG EIA	3,80 @CMV1
T6010612	CMVG2	CYTOMEGALOVIRUS IgG EIA	3,50 @CMV1
T6010614	CMVG2	CYTOMEGALOVIRUS IgG EIA	2,00 @CMV1
T6010617	CMVG2	CYTOMEGALOVIRUS IgG EIA	0,30 @CMV1
T6010619	CMVG2	CYTOMEGALOVIRUS IgG EIA	0,70 @CMV1
T6010623	CMVG2	CYTOMEGALOVIRUS IgG EIA	718,90 @CMV1
T6010623	CMVM2	CYTOMEGALOVIRUS IgM EIA	0,24
T6010640	CMVG2	CYTOMEGALOVIRUS IgG EIA	1,00 @CMV1
T6010642	CMVG2	CYTOMEGALOVIRUS IgG EIA	136,80 @CMV1
T6010642	CMVM2	CYTOMEGALOVIRUS IgM EIA	0,14
T6010645	CMVG2	CYTOMEGALOVIRUS IgG EIA	0,40 @CMV1
T6010649	CMVG2	CYTOMEGALOVIRUS IgG EIA	0,40 @CMV1
T6010652	CMVG2	CYTOMEGALOVIRUS IgG EIA	0,20 @CMV1
T6010658	CMVG2	CYTOMEGALOVIRUS IgG EIA	0,50 @CMV1
T6010730	CMVG2	CYTOMEGALOVIRUS IgG EIA	3,30 @CMV1
T6010734	CMVG2	CYTOMEGALOVIRUS IgG EIA	0,20 @CMV1
T6010742	CMVG2	CYTOMEGALOVIRUS IgG EIA	38,80 @CMV1
T6010742	CMVM2	CYTOMEGALOVIRUS IgM EIA	0,29
T6010745	CMVG2	CYTOMEGALOVIRUS IgG EIA	1,20 @CMV1
T6010747	CMVG2	CYTOMEGALOVIRUS IgG EIA	0,60 @CMV1
T6010753	CMVG2	CYTOMEGALOVIRUS IgG EIA	97,80 @CMV1
T6010753	CMVM2	CYTOMEGALOVIRUS IgM EIA	0,28
T6010755	CMVG2	CYTOMEGALOVIRUS IgG EIA	39,50 @CMV1
T6010755	CMVM2	CYTOMEGALOVIRUS IgM EIA	0,24
T6010757	CMVG2	CYTOMEGALOVIRUS IgG EIA	98,20 @CMV1
T6010757	CMVM2	CYTOMEGALOVIRUS IgM EIA	0,85
T6010760	CMVG2	CYTOMEGALOVIRUS IgG EIA	0,30 @CMV1
T6010763	CMVG2	CYTOMEGALOVIRUS IgG EIA	0,10 @CMV1
T6010766	CMVG2	CYTOMEGALOVIRUS IgG EIA	0,70 @CMV1
T6010770	CMVG2	CYTOMEGALOVIRUS IgG EIA	0,80 @CMV1
T6010772	CMVM2	CYTOMEGALOVIRUS IgM EIA	0,26
T6010772	CMVG2	CYTOMEGALOVIRUS IgG EIA	419,50 @CMV1
T6010775	CMVG2	CYTOMEGALOVIRUS IgG EIA	0,30 @CMV1
T6010777	CMVG2	CYTOMEGALOVIRUS IgG EIA	0,30 @CMV1
T6010780	CMVG2	CYTOMEGALOVIRUS IgG EIA	0,10 @CMV1
T6010783	CMVG2	CYTOMEGALOVIRUS IgG EIA	0,40 @CMV1
T6010785	CMVG2	CYTOMEGALOVIRUS IgG EIA	0,30 @CMV1
T6010787	CMVG2	CYTOMEGALOVIRUS IgG EIA	2,90 @CMV1
T6010788	CMVG2	CYTOMEGALOVIRUS IgG EIA	0,90 @CMV1
T6010791	CMVG2	CYTOMEGALOVIRUS IgG EIA	0,20 @CMV1
T6010793	CMVM2	CYTOMEGALOVIRUS IgM EIA	0,90
T6010793	CMVG2	CYTOMEGALOVIRUS IgG EIA	223,30 @CMV1
T6010794	CMVG2	CYTOMEGALOVIRUS IgG EIA	0,50 @CMV1
T6010797	CMVG2	CYTOMEGALOVIRUS IgG EIA	0,60 @CMV1
T6010799	CMVG2	CYTOMEGALOVIRUS IgG EIA	0,40 @CMV1
T6010800	CMVG2	CYTOMEGALOVIRUS IgG EIA	0,60 @CMV1
T6010802	CMVG2	CYTOMEGALOVIRUS IgG EIA	0,20 @CMV1
T6010807	CMVG2	CYTOMEGALOVIRUS IgG EIA	0,70 @CMV1
T6010819	CMVG2	CYTOMEGALOVIRUS IgG EIA	0,70 @CMV1
T6010820	CMVG2	CYTOMEGALOVIRUS IgG EIA	0,70 @CMV1
T6010821	CMVG2	CYTOMEGALOVIRUS IgG EIA	0,70 @CMV1
T6010823	CMVG2	CYTOMEGALOVIRUS IgG EIA	0,40 @CMV1
T6010825	CMVG2	CYTOMEGALOVIRUS IgG EIA	0,90 @CMV1
T6010827	CMVG2	CYTOMEGALOVIRUS IgG EIA	2,70 @CMV1
T6010831	CMVG2	CYTOMEGALOVIRUS IgG EIA	2,50 @CMV1
T6010837	CMVG2	CYTOMEGALOVIRUS IgG EIA	0,40 @CMV1
T6010839	CMVG2	CYTOMEGALOVIRUS IgG EIA	0,60 @CMV1
T6010842	CMVG2	CYTOMEGALOVIRUS IgG EIA	0,60 @CMV1
T6010843	CMVG2	CYTOMEGALOVIRUS IgG EIA	0,20 @CMV1
T6010845	CMVG2	CYTOMEGALOVIRUS IgG EIA	118,10 @CMV1
T6010845	CMVM2	CYTOMEGALOVIRUS IgM EIA	0,17
T6010849	CMVG2	CYTOMEGALOVIRUS IgG EIA	0,80 @CMV1
T6010852	CMVG2	CYTOMEGALOVIRUS IgG EIA	0,90 @CMV1
T6010876	CMVG2	CYTOMEGALOVIRUS IgG EIA	0,20 @CMV1
T6010881	CMVG2	CYTOMEGALOVIRUS IgG EIA	0,20 @CMV1
T6010896	CMVG2	CYTOMEGALOVIRUS IgG EIA	0,50 @CMV1
T6010899	CMVG2	CYTOMEGALOVIRUS IgG EIA	0,50 @CMV1
T6010901	CMVM2	CYTOMEGALOVIRUS IgM EIA	0,25
T6010901	CMVG2	CYTOMEGALOVIRUS IgG EIA	102,80 @CMV1
T6010905	CMVG2	CYTOMEGALOVIRUS IgG EIA	0,60 @CMV1
T6010906	CMVG2	CYTOMEGALOVIRUS IgG EIA	90,30 @CMV1
T6010906	CMVM2	CYTOMEGALOVIRUS IgM EIA	0,27
T6010908	CMVM2	CYTOMEGALOVIRUS IgM EIA	2,93
T6010908	CMVG2	CYTOMEGALOVIRUS IgG EIA	131,30 @CMV1
T6010925	CMVG2	CYTOMEGALOVIRUS IgG EIA	0,20 @CMV1
T6010950	CMVG2	CYTOMEGALOVIRUS IgG EIA	0,20 @CMV1
T6011338	CMVG2	CYTOMEGALOVIRUS IgG EIA	1,00 @CMV1
T6011343	CMVG2	CYTOMEGALOVIRUS IgG EIA	0,20 @CMV1
T6011344	CMVG2	CYTOMEGALOVIRUS IgG EIA	0,10 @CMV1
T6011346	CMVG2	CYTOMEGALOVIRUS IgG EIA	0,50 @CMV1
T6011351	CMVG2	CYTOMEGALOVIRUS IgG EIA	0,30 @CMV1
T6011355	CMVG2	CYTOMEGALOVIRUS IgG EIA	0,20 @CMV1
T6011357	CMVG2	CYTOMEGALOVIRUS IgG EIA	1,50 @CMV1
T6011362	CMVG2	CYTOMEGALOVIRUS IgG EIA	0,30 @CMV1
T6011365	CMVG2	CYTOMEGALOVIRUS IgG EIA	174,40 @CMV1
T6011365	CMVM2	CYTOMEGALOVIRUS IgM EIA	1,11
T6011368	CMVG2	CYTOMEGALOVIRUS IgG EIA	6,40 @CMV2
T6011368	CMVM2	CYTOMEGALOVIRUS IgM EIA	0,14
T6011370	CMVM2	CYTOMEGALOVIRUS IgM EIA	0,08
T6011370	CMVG2	CYTOMEGALOVIRUS IgG EIA	13,60 @CMV2
T6011371	CMVG2	CYTOMEGALOVIRUS IgG EIA	0,30 @CMV1
T6011622	CMVG2	CYTOMEGALOVIRUS IgG EIA	0,20 @CMV1
T6011625	CMVM2	CYTOMEGALOVIRUS IgM EIA	1,47
T6011625	CMVG2	CYTOMEGALOVIRUS IgG EIA	141,70 @CMV1
T6011629	CMVG2	CYTOMEGALOVIRUS IgG EIA	0,80 @CMV1
T6011631	CMVG2	CYTOMEGALOVIRUS IgG EIA	166,80 @CMV1
T6011631	CMVM2	CYTOMEGALOVIRUS IgM EIA	0,22
T6011635	CMVG2	CYTOMEGALOVIRUS IgG EIA	0,40 @CMV1
T6011636	CMVG2	CYTOMEGALOVIRUS IgG EIA	0,40 @CMV1
T6011637	CMVG2	CYTOMEGALOVIRUS IgG EIA	0,60 @CMV1
T6011639	CMVG2	CYTOMEGALOVIRUS IgG EIA	0,40 @CMV1
T6011640	CMVG2	CYTOMEGALOVIRUS IgG EIA	1,00 @CMV1
T6011641	CMVG2	CYTOMEGALOVIRUS IgG EIA	0,30 @CMV1
T6011645	CMVG2	CYTOMEGALOVIRUS IgG EIA	1,60 @CMV1
T6011648	CMVM2	CYTOMEGALOVIRUS IgM EIA	0,49
T6011648	CMVG2	CYTOMEGALOVIRUS IgG EIA	123,00 @CMV1
T6011651	CMVG2	CYTOMEGALOVIRUS IgG EIA	0,10 @CMV1
T6011653	CMVG2	CYTOMEGALOVIRUS IgG EIA	1,20 @CMV1
T6011657	CMVG2	CYTOMEGALOVIRUS IgG EIA	60,60 @CMV1
T6011657	CMVM2	CYTOMEGALOVIRUS IgM EIA	0,32
T6011659	CMVG2	CYTOMEGALOVIRUS IgG EIA	0,30 @CMV1
T6011661	CMVM2	CYTOMEGALOVIRUS IgM EIA	0,48
T6011661	CMVG2	CYTOMEGALOVIRUS IgG EIA	89,70 @CMV1
T6011662	CMVG2	CYTOMEGALOVIRUS IgG EIA	67,50 @CMV1
T6011662	CMVM2	CYTOMEGALOVIRUS IgM EIA	0,33
T6011664	CMVG2	CYTOMEGALOVIRUS IgG EIA	0,40 @CMV1
T6011668	CMVG2	CYTOMEGALOVIRUS IgG EIA	1,30 @CMV1
T6011671	CMVG2	CYTOMEGALOVIRUS IgG EIA	0,40 @CMV1
T6011672	CMVG2	CYTOMEGALOVIRUS IgG EIA	1,00 @CMV1
T6011675	CMVG2	CYTOMEGALOVIRUS IgG EIA	0,40 @CMV1
T6011686	CMVG2	CYTOMEGALOVIRUS IgG EIA	0,20 @CMV1
T6011689	CMVG2	CYTOMEGALOVIRUS IgG EIA	0,60 @CMV1
T6011690	CMVG2	CYTOMEGALOVIRUS IgG EIA	0,70 @CMV1
T6011693	CMVM2	CYTOMEGALOVIRUS IgM EIA	0,19
T6011693	CMVG2	CYTOMEGALOVIRUS IgG EIA	165,40 @CMV1
T6011698	CMVM2	CYTOMEGALOVIRUS IgM EIA	0,97
T6011698	CMVG2	CYTOMEGALOVIRUS IgG EIA	141,20 @CMV1
T6061080	CMVG2	CYTOMEGALOVIRUS IgG EIA	1,40 @CMV1
T6061081	CMVG2	CYTOMEGALOVIRUS IgG EIA	0,20 @CMV1
T6061085	CMVG2	CYTOMEGALOVIRUS IgG EIA	0,10 @CMV1
T6061087	CMVG2	CYTOMEGALOVIRUS IgG EIA	1,10 @CMV1
T6061088	CMVG2	CYTOMEGALOVIRUS IgG EIA	1,80 @CMV1
T6061090	CMVG2	CYTOMEGALOVIRUS IgG EIA	0,40 @CMV1
T6061091	CMVM2	CYTOMEGALOVIRUS IgM EIA	0,25
T6061091	CMVG2	CYTOMEGALOVIRUS IgG EIA	132,70 @CMV1
T6061094	CMVM2	CYTOMEGALOVIRUS IgM EIA	0,26
T6061094	CMVG2	CYTOMEGALOVIRUS IgG EIA	114,30 @CMV1
T6061095	CMVG2	CYTOMEGALOVIRUS IgG EIA	1,50 @CMV1
T6061097	CMVM2	CYTOMEGALOVIRUS IgM EIA	0,56
T6061097	CMVG2	CYTOMEGALOVIRUS IgG EIA	139,20 @CMV1
T6061098	CMVG2	CYTOMEGALOVIRUS IgG EIA	0,60 @CMV1
T6061100	CMVG2	CYTOMEGALOVIRUS IgG EIA	399,00 @CMV1
T6061100	CMVM2	CYTOMEGALOVIRUS IgM EIA	1,87
T6061102	CMVG2	CYTOMEGALOVIRUS IgG EIA	1,70 @CMV1
T6061105	CMVG2	CYTOMEGALOVIRUS IgG EIA	0,60 @CMV1
T6061107	CMVG2	CYTOMEGALOVIRUS IgG EIA	176,50 @CMV1
T6061107	CMVM2	CYTOMEGALOVIRUS IgM EIA	0,34
T6061109	CMVG2	CYTOMEGALOVIRUS IgG EIA	132,70 @CMV1
T6061109	CMVM2	CYTOMEGALOVIRUS IgM EIA	0,34
T6061110	CMVG2	CYTOMEGALOVIRUS IgG EIA	0,00 @CMV1
T6061112	CMVM2	CYTOMEGALOVIRUS IgM EIA	0,20
T6061112	CMVG2	CYTOMEGALOVIRUS IgG EIA	75,20 @CMV1
T6061115	CMVG2	CYTOMEGALOVIRUS IgG EIA	185,40 @CMV1
T6061115	CMVM2	CYTOMEGALOVIRUS IgM EIA	0,54
T6061116	CMVG2	CYTOMEGALOVIRUS IgG EIA	0,30 @CMV1
T6061117	CMVG2	CYTOMEGALOVIRUS IgG EIA	0,20 @CMV1
T6061120	CMVG2	CYTOMEGALOVIRUS IgG EIA	72,70 @CMV1
T6061120	CMVM2	CYTOMEGALOVIRUS IgM EIA	0,40
T6061122	CMVG2	CYTOMEGALOVIRUS IgG EIA	0,20 @CMV1
T6061126	CMVG2	CYTOMEGALOVIRUS IgG EIA	0,70 @CMV1
T6061131	CMVG2	CYTOMEGALOVIRUS IgG EIA	1,50 @CMV1
T6061133	CMVG2	CYTOMEGALOVIRUS IgG EIA	0,20 @CMV1
T6061136	CMVG2	CYTOMEGALOVIRUS IgG EIA	0,20 @CMV1
T6061137	CMVG2	CYTOMEGALOVIRUS IgG EIA	0,80 @CMV1
T6061139	CMVM2	CYTOMEGALOVIRUS IgM EIA	0,12
T6061139	CMVG2	CYTOMEGALOVIRUS IgG EIA	17,40 @CMV1
T6061141	CMVG2	CYTOMEGALOVIRUS IgG EIA	0,20 @CMV1
T6061146	CMVG2	CYTOMEGALOVIRUS IgG EIA	0,70 @CMV1
T6061149	CMVG2	CYTOMEGALOVIRUS IgG EIA	0,40 @CMV1
T6061152	CMVG2	CYTOMEGALOVIRUS IgG EIA	12,40 @CMV2
T6061152	CMVM2	CYTOMEGALOVIRUS IgM EIA	0,21
T6061154	CMVG2	CYTOMEGALOVIRUS IgG EIA	0,40 @CMV1
T6061157	CMVG2	CYTOMEGALOVIRUS IgG EIA	1,70 @CMV1
T6061158	CMVG2	CYTOMEGALOVIRUS IgG EIA	0,10 @CMV1
T6061160	CMVG2	CYTOMEGALOVIRUS IgG EIA	1,10 @CMV1
T6061161	CMVG2	CYTOMEGALOVIRUS IgG EIA	0,40 @CMV1
T6061165	CMVG2	CYTOMEGALOVIRUS IgG EIA	1,20 @CMV1
T6061167	CMVG2	CYTOMEGALOVIRUS IgG EIA	0,80 @CMV1
T6061169	CMVM2	CYTOMEGALOVIRUS IgM EIA	0,09
T6061169	CMVG2	CYTOMEGALOVIRUS IgG EIA	117,30 @CMV1
T6061170	CMVG2	CYTOMEGALOVIRUS IgG EIA	0,70 @CMV1
T6061171	CMVM2	CYTOMEGALOVIRUS IgM EIA	0,20
T6061171	CMVG2	CYTOMEGALOVIRUS IgG EIA	71,60 @CMV1
T6061173	CMVM2	CYTOMEGALOVIRUS IgM EIA	0,50
T6061173	CMVG2	CYTOMEGALOVIRUS IgG EIA	114,60 @CMV1
T6061174	CMVG2	CYTOMEGALOVIRUS IgG EIA	107,00 @CMV1
T6061174	CMVM2	CYTOMEGALOVIRUS IgM EIA	0,36
T6061175	CMVG2	CYTOMEGALOVIRUS IgG EIA	1,70 @CMV1
T6061176	CMVG2	CYTOMEGALOVIRUS IgG EIA	0,30 @CMV1
T6061178	CMVG2	CYTOMEGALOVIRUS IgG EIA	0,50 @CMV1
T6061182	CMVG2	CYTOMEGALOVIRUS IgG EIA	117,80 @CMV1
T6061182	CMVM2	CYTOMEGALOVIRUS IgM EIA	0,19
T6061186	CMVG2	CYTOMEGALOVIRUS IgG EIA	0,30 @CMV1
T6061188	CMVG2	CYTOMEGALOVIRUS IgG EIA	0,80 @CMV1
T6061190	CMVG2	CYTOMEGALOVIRUS IgG EIA	1,10 @CMV1
T6071170	CMVG2	CYTOMEGALOVIRUS IgG EIA	0,30 @CMV1
T6071173	CMVG2	CYTOMEGALOVIRUS IgG EIA	1,00 @CMV1
T6071174	CMVG2	CYTOMEGALOVIRUS IgG EIA	0,80 @CMV1
T6071176	CMVM2	CYTOMEGALOVIRUS IgM EIA	0,28
T6071176	CMVG2	CYTOMEGALOVIRUS IgG EIA	222,90 @CMV1
T6071181	CMVM2	CYTOMEGALOVIRUS IgM EIA	0,15
T6071181	CMVG2	CYTOMEGALOVIRUS IgG EIA	167,80 @CMV1
T6071185	CMVG2	CYTOMEGALOVIRUS IgG EIA	0,20 @CMV1
T6071187	CMVG2	CYTOMEGALOVIRUS IgG EIA	0,30 @CMV1
T6071188	CMVG2	CYTOMEGALOVIRUS IgG EIA	1,80 @CMV1
T6071192	CMVG2	CYTOMEGALOVIRUS IgG EIA	0,50 @CMV1
T6071194	CMVG2	CYTOMEGALOVIRUS IgG EIA	0,60 @CMV1
T6071196	CMVG2	CYTOMEGALOVIRUS IgG EIA	135,00 @CMV1
T6071196	CMVM2	CYTOMEGALOVIRUS IgM EIA	0,36
T6071198	CMVG2	CYTOMEGALOVIRUS IgG EIA	0,60 @CMV1
T6071200	CMVM2	CYTOMEGALOVIRUS IgM EIA	1,27
T6071200	CMVG2	CYTOMEGALOVIRUS IgG EIA	90,80 @CMV1
T6071203	CMVG2	CYTOMEGALOVIRUS IgG EIA	0,20 @CMV1
T6071205	CMVG2	CYTOMEGALOVIRUS IgG EIA	0,60 @CMV1
T6071208	CMVG2	CYTOMEGALOVIRUS IgG EIA	0,40 @CMV1
T6071210	CMVG2	CYTOMEGALOVIRUS IgG EIA	1,20 @CMV1
T6071212	CMVG2	CYTOMEGALOVIRUS IgG EIA	73,90 @CMV1
T6071212	CMVM2	CYTOMEGALOVIRUS IgM EIA	0,20
T6071217	CMVG2	CYTOMEGALOVIRUS IgG EIA	0,80 @CMV1
T6071220	CMVG2	CYTOMEGALOVIRUS IgG EIA	1,20 @CMV1
T6071225	CMVG2	CYTOMEGALOVIRUS IgG EIA	0,50 @CMV1
T6071229	CMVG2	CYTOMEGALOVIRUS IgG EIA	549,80 @CMV1
T6071229	CMVM2	CYTOMEGALOVIRUS IgM EIA	0,42
T6071233	CMVG2	CYTOMEGALOVIRUS IgG EIA	8,50 @CMV2
T6071233	CMVM2	CYTOMEGALOVIRUS IgM EIA	0,14
T6071238	CMVG2	CYTOMEGALOVIRUS IgG EIA	0,20 @CMV1
T6071239	CMVG2	CYTOMEGALOVIRUS IgG EIA	0,40 @CMV1
T6071243	CMVG2	CYTOMEGALOVIRUS IgG EIA	0,20 @CMV1
T6071246	CMVG2	CYTOMEGALOVIRUS IgG EIA	1,90 @CMV1
T6071253	CMVG2	CYTOMEGALOVIRUS IgG EIA	0,50 @CMV1
T6071255	CMVG2	CYTOMEGALOVIRUS IgG EIA	0,30 @CMV1
T6071257	CMVG2	CYTOMEGALOVIRUS IgG EIA	0,40 @CMV1
T6071260	CMVG2	CYTOMEGALOVIRUS IgG EIA	5,00 @CMV1
T6071262	CMVG2	CYTOMEGALOVIRUS IgG EIA	1,20 @CMV1
T6071265	CMVM2	CYTOMEGALOVIRUS IgM EIA	0,13
T6071265	CMVG2	CYTOMEGALOVIRUS IgG EIA	78,10 @CMV1
T6071271	CMVG2	CYTOMEGALOVIRUS IgG EIA	0,20 @CMV1
T6130827	CMVG2	CYTOMEGALOVIRUS IgG EIA	0,70 @CMV1
T6150819	CMVG2	CYTOMEGALOVIRUS IgG EIA	0,20 @CMV1
T6150825	CMVG2	CYTOMEGALOVIRUS IgG EIA	0,50 @CMV1
T6150828	CMVM2	CYTOMEGALOVIRUS IgM EIA	0,22
T6150828	CMVG2	CYTOMEGALOVIRUS IgG EIA	142,50 @CMV1
T6170775	CMVG2	CYTOMEGALOVIRUS IgG EIA	0,20 @CMV1
T8230743	CMVG2	CYTOMEGALOVIRUS IgG EIA	0,50 @CMV1
T8230762	CMVG2	CYTOMEGALOVIRUS IgG EIA	0,40 @CMV1
T8230891	CMVG2	CYTOMEGALOVIRUS IgG EIA	0,30 @CMV1
T8230917	CMVG2	CYTOMEGALOVIRUS IgG EIA	0,20 @CMV1
T8230923	CMVG2	CYTOMEGALOVIRUS IgG EIA	0,20 @CMV1
T8230927	CMVM2	CYTOMEGALOVIRUS IgM EIA	0,20
T8230927	CMVG2	CYTOMEGALOVIRUS IgG EIA	66,30 @CMV1
T8230933	CMVG2	CYTOMEGALOVIRUS IgG EIA	0,50 @CMV1
T8230939	CMVG2	CYTOMEGALOVIRUS IgG EIA	0,30 @CMV1
T8230947	CMVM2	CYTOMEGALOVIRUS IgM EIA	0,37
T8230947	CMVG2	CYTOMEGALOVIRUS IgG EIA	130,60 @CMV1
T8230950	CMVG2	CYTOMEGALOVIRUS IgG EIA	1,00 @CMV1
T8230954	CMVG2	CYTOMEGALOVIRUS IgG EIA	0,60 @CMV1
T8230959	CMVG2	CYTOMEGALOVIRUS IgG EIA	149,60 @CMV1
T8230959	CMVM2	CYTOMEGALOVIRUS IgM EIA	0,41
T8230963	CMVG2	CYTOMEGALOVIRUS IgG EIA	0,20 @CMV1
T8230969	CMVG2	CYTOMEGALOVIRUS IgG EIA	5,30 @CMV1
T8230971	CMVG2	CYTOMEGALOVIRUS IgG EIA	0,40 @CMV1
T8230976	CMVG2	CYTOMEGALOVIRUS IgG EIA	0,50 @CMV1
T8230980	CMVG2	CYTOMEGALOVIRUS IgG EIA	0,60 @CMV1
T8230982	CMVG2	CYTOMEGALOVIRUS IgG EIA	92,40 @CMV1
T8230982	CMVM2	CYTOMEGALOVIRUS IgM EIA	0,49
T8230987	CMVG2	CYTOMEGALOVIRUS IgG EIA	0,40 @CMV1
T8230992	CMVG2	CYTOMEGALOVIRUS IgG EIA	0,20 @CMV1
T8230994	CMVG2	CYTOMEGALOVIRUS IgG EIA	0,80 @CMV1
T8230998	CMVG2	CYTOMEGALOVIRUS IgG EIA	0,30 @CMV1
T8231002	CMVG2	CYTOMEGALOVIRUS IgG EIA	1,70 @CMV1
T8231017	CMVG2	CYTOMEGALOVIRUS IgG EIA	0,20 @CMV1
T8231022	CMVG2	CYTOMEGALOVIRUS IgG EIA	1,00 @CMV1
T8231026	CMVG2	CYTOMEGALOVIRUS IgG EIA	0,90 @CMV1
T8231031	CMVG2	CYTOMEGALOVIRUS IgG EIA	0,10 @CMV1
T8231036	CMVG2	CYTOMEGALOVIRUS IgG EIA	2,70 @CMV1
T8231039	CMVG2	CYTOMEGALOVIRUS IgG EIA	0,10 @CMV1
T8231045	CMVG2	CYTOMEGALOVIRUS IgG EIA	0,50 @CMV1
T8231050	CMVG2	CYTOMEGALOVIRUS IgG EIA	193,70 @CMV1
T8231050	CMVM2	CYTOMEGALOVIRUS IgM EIA	0,21
T8300460	CMVG2	CYTOMEGALOVIRUS IgG EIA	0,20 @CMV1
T8300468	CMVM2	CYTOMEGALOVIRUS IgM EIA	0,22
T8300468	CMVG2	CYTOMEGALOVIRUS IgG EIA	364,80 @CMV1
T8300470	CMVG2	CYTOMEGALOVIRUS IgG EIA	2,10 @CMV1
T8300472	CMVG2	CYTOMEGALOVIRUS IgG EIA	0,80 @CMV1
T8300474	CMVG2	CYTOMEGALOVIRUS IgG EIA	0,60 @CMV1
T8300478	CMVG2	CYTOMEGALOVIRUS IgG EIA	0,30 @CMV1
T8300483	CMVG2	CYTOMEGALOVIRUS IgG EIA	0,80 @CMV1
T8300485	CMVG2	CYTOMEGALOVIRUS IgG EIA	2,50 @CMV1
T8300486	CMVG2	CYTOMEGALOVIRUS IgG EIA	0,60 @CMV1
T8300489	CMVG2	CYTOMEGALOVIRUS IgG EIA	1,80 @CMV1
T8300491	CMVG2	CYTOMEGALOVIRUS IgG EIA	0,30 @CMV1
T8300495	CMVG2	CYTOMEGALOVIRUS IgG EIA	0,50 @CMV1
T8300498	CMVG2	CYTOMEGALOVIRUS IgG EIA	0,80 @CMV1
T8300502	CMVG2	CYTOMEGALOVIRUS IgG EIA	1,40 @CMV1
T8300504	CMVG2	CYTOMEGALOVIRUS IgG EIA	0,10 @CMV1
T8300507	CMVG2	CYTOMEGALOVIRUS IgG EIA	101,00 @CMV1
T8300507	CMVM2	CYTOMEGALOVIRUS IgM EIA	0,17
T8300509	CMVG2	CYTOMEGALOVIRUS IgG EIA	80,00 @CMV1
T8300509	CMVM2	CYTOMEGALOVIRUS IgM EIA	0,35
T8300515	CMVM2	CYTOMEGALOVIRUS IgM EIA	0,24
T8300515	CMVG2	CYTOMEGALOVIRUS IgG EIA	92,60 @CMV1
T8300517	CMVG2	CYTOMEGALOVIRUS IgG EIA	0,50 @CMV1
T8300522	CMVG2	CYTOMEGALOVIRUS IgG EIA	0,30 @CMV1
T8300526	CMVG2	CYTOMEGALOVIRUS IgG EIA	1,60 @CMV1
T8300529	CMVG2	CYTOMEGALOVIRUS IgG EIA	0,30 @CMV1
T8300530	CMVG2	CYTOMEGALOVIRUS IgG EIA	0,60 @CMV1
T8300537	CMVG2	CYTOMEGALOVIRUS IgG EIA	0,80 @CMV1
T8300538	CMVG2	CYTOMEGALOVIRUS IgG EIA	0,90 @CMV1
T8300540	CMVG2	CYTOMEGALOVIRUS IgG EIA	0,90 @CMV1
T8300544	CMVG2	CYTOMEGALOVIRUS IgG EIA	573,10 @CMV1
T8300544	CMVM2	CYTOMEGALOVIRUS IgM EIA	1,01
T8300548	CMVG2	CYTOMEGALOVIRUS IgG EIA	0,30 @CMV1
T8300550	CMVG2	CYTOMEGALOVIRUS IgG EIA	0,40 @CMV1
T8300553	CMVG2	CYTOMEGALOVIRUS IgG EIA	0,10 @CMV1
T8300554	CMVG2	CYTOMEGALOVIRUS IgG EIA	0,50 @CMV1
T8300557	CMVG2	CYTOMEGALOVIRUS IgG EIA	0,10 @CMV1
T8300559	CMVM2	CYTOMEGALOVIRUS IgM EIA	0,73
T8300559	CMVG2	CYTOMEGALOVIRUS IgG EIA	460,70 @CMV1
T8300587	CMVG2	CYTOMEGALOVIRUS IgG EIA	0,30 @CMV1
T8300596	CMVG2	CYTOMEGALOVIRUS IgG EIA	0,30 @CMV1
T8300605	CMVG2	CYTOMEGALOVIRUS IgG EIA	1,20 @CMV1
T8300609	CMVG2	CYTOMEGALOVIRUS IgG EIA	0,20 @CMV1
T8300615	CMVG2	CYTOMEGALOVIRUS IgG EIA	0,40 @CMV1
T8300624	CMVG2	CYTOMEGALOVIRUS IgG EIA	0,30 @CMV1
T8300629	CMVG2	CYTOMEGALOVIRUS IgG EIA	159,20 @CMV1
T8300629	CMVM2	CYTOMEGALOVIRUS IgM EIA	0,78
T8300638	CMVG2	CYTOMEGALOVIRUS IgG EIA	522,90 @CMV1
T8300638	CMVM2	CYTOMEGALOVIRUS IgM EIA	0,19
T8300647	CMVG2	CYTOMEGALOVIRUS IgG EIA	1,30 @CMV1
T8300656	CMVG2	CYTOMEGALOVIRUS IgG EIA	3,40 @CMV1
T8300663	CMVG2	CYTOMEGALOVIRUS IgG EIA	0,90 @CMV1
T8300672	CMVG2	CYTOMEGALOVIRUS IgG EIA	0,40 @CMV1
T8300679	CMVG2	CYTOMEGALOVIRUS IgG EIA	0,60 @CMV1
T8300684	CMVG2	CYTOMEGALOVIRUS IgG EIA	0,30 @CMV1
T8300685	CMVG2	CYTOMEGALOVIRUS IgG EIA	0,50 @CMV1
T8300692	CMVG2	CYTOMEGALOVIRUS IgG EIA	1,40 @CMV1
T8300696	CMVG2	CYTOMEGALOVIRUS IgG EIA	1,00 @CMV1
T8300700	CMVG2	CYTOMEGALOVIRUS IgG EIA	0,50 @CMV1
T8300702	CMVG2	CYTOMEGALOVIRUS IgG EIA	0,60 @CMV1
T8300704	CMVG2	CYTOMEGALOVIRUS IgG EIA	0,30 @CMV1
T8300708	CMVG2	CYTOMEGALOVIRUS IgG EIA	0,20 @CMV1
T8300714	CMVG2	CYTOMEGALOVIRUS IgG EIA	0,40 @CMV1
T8300723	CMVG2	CYTOMEGALOVIRUS IgG EIA	0,20 @CMV1
T8300726	CMVG2	CYTOMEGALOVIRUS IgG EIA	1,80 @CMV1
T8300729	CMVG2	CYTOMEGALOVIRUS IgG EIA	1,00 @CMV1
T8300734	CMVG2	CYTOMEGALOVIRUS IgG EIA	0,30 @CMV1
T8300743	CMVG2	CYTOMEGALOVIRUS IgG EIA	0,30 @CMV1
T8300746	CMVG2	CYTOMEGALOVIRUS IgG EIA	192,10 @CMV1
T8300746	CMVM2	CYTOMEGALOVIRUS IgM EIA	0,19
T8300751	CMVM2	CYTOMEGALOVIRUS IgM EIA	0,21
T8300751	CMVG2	CYTOMEGALOVIRUS IgG EIA	25,50 @CMV1
T8300756	CMVG2	CYTOMEGALOVIRUS IgG EIA	0,40 @CMV1
T8300758	CMVG2	CYTOMEGALOVIRUS IgG EIA	0,50 @CMV1
T8300761	CMVG2	CYTOMEGALOVIRUS IgG EIA	0,20 @CMV1
T8300764	CMVG2	CYTOMEGALOVIRUS IgG EIA	499,70 @CMV1
T8300764	CMVM2	CYTOMEGALOVIRUS IgM EIA	0,15
T8300766	CMVG2	CYTOMEGALOVIRUS IgG EIA	0,70 @CMV1
T8300770	CMVG2	CYTOMEGALOVIRUS IgG EIA	0,30 @CMV1
T8300774	CMVG2	CYTOMEGALOVIRUS IgG EIA	0,30 @CMV1
T8300779	CMVG2	CYTOMEGALOVIRUS IgG EIA	0,40 @CMV1
T8300783	CMVG2	CYTOMEGALOVIRUS IgG EIA	0,50 @CMV1
T8300786	CMVG2	CYTOMEGALOVIRUS IgG EIA	0,20 @CMV1
T8300791	CMVG2	CYTOMEGALOVIRUS IgG EIA	0,80 @CMV1
T8300799	CMVG2	CYTOMEGALOVIRUS IgG EIA	0,50 @CMV1
T8300802	CMVG2	CYTOMEGALOVIRUS IgG EIA	0,70 @CMV1
T8300808	CMVG2	CYTOMEGALOVIRUS IgG EIA	0,20 @CMV1
T8300812	CMVG2	CYTOMEGALOVIRUS IgG EIA	0,30 @CMV1
T8300815	CMVG2	CYTOMEGALOVIRUS IgG EIA	0,50 @CMV1
T8300817	CMVG2	CYTOMEGALOVIRUS IgG EIA	78,00 @CMV1
T8300817	CMVM2	CYTOMEGALOVIRUS IgM EIA	0,32
T8300820	CMVG2	CYTOMEGALOVIRUS IgG EIA	0,20 @CMV1
T8300821	CMVG2	CYTOMEGALOVIRUS IgG EIA	0,20 @CMV1
T8300823	CMVG2	CYTOMEGALOVIRUS IgG EIA	1,60 @CMV1
T8300826	CMVG2	CYTOMEGALOVIRUS IgG EIA	0,30 @CMV1
T8300829	CMVG2	CYTOMEGALOVIRUS IgG EIA	0,60 @CMV1
T8300837	CMVG2	CYTOMEGALOVIRUS IgG EIA	0,10 @CMV1
T8300839	CMVG2	CYTOMEGALOVIRUS IgG EIA	1,00 @CMV1
T8300842	CMVG2	CYTOMEGALOVIRUS IgG EIA	0,80 @CMV1
T8300845	CMVG2	CYTOMEGALOVIRUS IgG EIA	0,20 @CMV1
T8300849	CMVG2	CYTOMEGALOVIRUS IgG EIA	0,30 @CMV1
T8300855	CMVG2	CYTOMEGALOVIRUS IgG EIA	0,30 @CMV1
T8300857	CMVG2	CYTOMEGALOVIRUS IgG EIA	0,60 @CMV1
T8300862	CMVM2	CYTOMEGALOVIRUS IgM EIA	0,34
T8300862	CMVG2	CYTOMEGALOVIRUS IgG EIA	394,20 @CMV1
T8300865	CMVG2	CYTOMEGALOVIRUS IgG EIA	1,10 @CMV1
T8300870	CMVG2	CYTOMEGALOVIRUS IgG EIA	0,40 @CMV1
T8300873	CMVM2	CYTOMEGALOVIRUS IgM EIA	0,33
T8300873	CMVG2	CYTOMEGALOVIRUS IgG EIA	157,40 @CMV1
T8300881	CMVG2	CYTOMEGALOVIRUS IgG EIA	0,20 @CMV1
T8300883	CMVG2	CYTOMEGALOVIRUS IgG EIA	57,10 @CMV1
T8300883	CMVM2	CYTOMEGALOVIRUS IgM EIA	0,22
T8300885	CMVM2	CYTOMEGALOVIRUS IgM EIA	0,74
T8300885	CMVG2	CYTOMEGALOVIRUS IgG EIA	1239,30 @CMV1
T8300889	CMVM2	CYTOMEGALOVIRUS IgM EIA	0,88
T8300889	CMVG2	CYTOMEGALOVIRUS IgG EIA	248,00 @CMV1
T8300890	CMVG2	CYTOMEGALOVIRUS IgG EIA	5,10 @CMV1
T8300892	CMVG2	CYTOMEGALOVIRUS IgG EIA	0,70 @CMV1
T8300897	CMVG2	CYTOMEGALOVIRUS IgG EIA	0,10 @CMV1
T8300903	CMVG2	CYTOMEGALOVIRUS IgG EIA	0,50 @CMV1
T8300905	CMVG2	CYTOMEGALOVIRUS IgG EIA	0,80 @CMV1
T8300906	CMVM2	CYTOMEGALOVIRUS IgM EIA	0,76
T8300906	CMVG2	CYTOMEGALOVIRUS IgG EIA	695,50 @CMV1
T8300909	CMVG2	CYTOMEGALOVIRUS IgG EIA	1,70 @CMV1
T8300910	CMVG2	CYTOMEGALOVIRUS IgG EIA	0,20 @CMV1
T8300911	CMVG2	CYTOMEGALOVIRUS IgG EIA	0,30 @CMV1
T8300912	CMVM2	CYTOMEGALOVIRUS IgM EIA	0,22
T8300912	CMVG2	CYTOMEGALOVIRUS IgG EIA	144,40 @CMV1
T8300915	CMVG2	CYTOMEGALOVIRUS IgG EIA	0,80 @CMV1
T8300921	CMVG2	CYTOMEGALOVIRUS IgG EIA	0,20 @CMV1
T8300923	CMVG2	CYTOMEGALOVIRUS IgG EIA	0,90 @CMV1
T8300928	CMVG2	CYTOMEGALOVIRUS IgG EIA	0,90 @CMV1
T8300930	CMVG2	CYTOMEGALOVIRUS IgG EIA	0,10 @CMV1
T8300931	CMVG2	CYTOMEGALOVIRUS IgG EIA	0,30 @CMV1
T8300933	CMVG2	CYTOMEGALOVIRUS IgG EIA	0,80 @CMV1
T8300936	CMVG2	CYTOMEGALOVIRUS IgG EIA	0,40 @CMV1
T8300942	CMVM2	CYTOMEGALOVIRUS IgM EIA	0,19
T8300942	CMVG2	CYTOMEGALOVIRUS IgG EIA	152,80 @CMV1
T8300944	CMVG2	CYTOMEGALOVIRUS IgG EIA	1,30 @CMV1
T8300947	CMVG2	CYTOMEGALOVIRUS IgG EIA	0,90 @CMV1
T8300952	CMVG2	CYTOMEGALOVIRUS IgG EIA	0,30 @CMV1
T8300953	CMVG2	CYTOMEGALOVIRUS IgG EIA	406,20 @CMV1
T8300953	CMVM2	CYTOMEGALOVIRUS IgM EIA	0,17
T8300956	CMVM2	CYTOMEGALOVIRUS IgM EIA	0,11
T8300956	CMVG2	CYTOMEGALOVIRUS IgG EIA	217,70 @CMV1
T8300961	CMVG2	CYTOMEGALOVIRUS IgG EIA	0,30 @CMV1
T8300963	CMVG2	CYTOMEGALOVIRUS IgG EIA	0,30 @CMV1
T8300965	CMVG2	CYTOMEGALOVIRUS IgG EIA	0,50 @CMV1
T8300971	CMVG2	CYTOMEGALOVIRUS IgG EIA	2,10 @CMV1
T8300973	CMVG2	CYTOMEGALOVIRUS IgG EIA	0,20 @CMV1
T8300975	CMVG2	CYTOMEGALOVIRUS IgG EIA	0,10 @CMV1
T8300978	CMVG2	CYTOMEGALOVIRUS IgG EIA	0,60 @CMV1
T8300982	CMVG2	CYTOMEGALOVIRUS IgG EIA	0,70 @CMV1
T8300983	CMVG2	CYTOMEGALOVIRUS IgG EIA	0,60 @CMV1
T8300986	CMVG2	CYTOMEGALOVIRUS IgG EIA	142,80 @CMV1
T8300986	CMVM2	CYTOMEGALOVIRUS IgM EIA	0,65
T8300988	CMVG2	CYTOMEGALOVIRUS IgG EIA	852,20 @CMV1
T8300988	CMVM2	CYTOMEGALOVIRUS IgM EIA	0,09
T8300992	CMVG2	CYTOMEGALOVIRUS IgG EIA	0,50 @CMV1
T8300993	CMVG2	CYTOMEGALOVIRUS IgG EIA	1,10 @CMV1
T8300994	CMVG2	CYTOMEGALOVIRUS IgG EIA	1,50 @CMV1
T8300995	CMVG2	CYTOMEGALOVIRUS IgG EIA	0,60 @CMV1
T8300998	CMVG2	CYTOMEGALOVIRUS IgG EIA	0,40 @CMV1
T8300999	CMVG2	CYTOMEGALOVIRUS IgG EIA	2,50 @CMV1
T8301002	CMVM2	CYTOMEGALOVIRUS IgM EIA	0,22
T8301002	CMVG2	CYTOMEGALOVIRUS IgG EIA	65,00 @CMV1
T8301004	CMVG2	CYTOMEGALOVIRUS IgG EIA	1,30 @CMV1
T8301007	CMVG2	CYTOMEGALOVIRUS IgG EIA	0,40 @CMV1
T8301009	CMVG2	CYTOMEGALOVIRUS IgG EIA	0,90 @CMV1
T8301012	CMVG2	CYTOMEGALOVIRUS IgG EIA	143,90 @CMV1
T8301012	CMVM2	CYTOMEGALOVIRUS IgM EIA	0,15
T8301015	CMVG2	CYTOMEGALOVIRUS IgG EIA	0,10 @CMV1
T8301016	CMVG2	CYTOMEGALOVIRUS IgG EIA	0,60 @CMV1
T8301018	CMVG2	CYTOMEGALOVIRUS IgG EIA	0,80 @CMV1
T8301020	CMVG2	CYTOMEGALOVIRUS IgG EIA	0,20 @CMV1
T8301025	CMVM2	CYTOMEGALOVIRUS IgM EIA	2,43
T8301025	CMVG2	CYTOMEGALOVIRUS IgG EIA	128,30 @CMV1
T8301026	CMVG2	CYTOMEGALOVIRUS IgG EIA	0,30 @CMV1
T8301027	CMVG2	CYTOMEGALOVIRUS IgG EIA	2,60 @CMV1
T8301029	CMVG2	CYTOMEGALOVIRUS IgG EIA	221,80 @CMV1
T8301029	CMVM2	CYTOMEGALOVIRUS IgM EIA	1,02
T8301031	CMVG2	CYTOMEGALOVIRUS IgG EIA	0,20 @CMV1
T8301033	CMVM2	CYTOMEGALOVIRUS IgM EIA	0,10
T8301033	CMVG2	CYTOMEGALOVIRUS IgG EIA	109,90 @CMV1
T8301035	CMVG2	CYTOMEGALOVIRUS IgG EIA	0,50 @CMV1
T8301037	CMVG2	CYTOMEGALOVIRUS IgG EIA	0,20 @CMV1
T8301039	CMVM2	CYTOMEGALOVIRUS IgM EIA	0,25
T8301039	CMVG2	CYTOMEGALOVIRUS IgG EIA	170,30 @CMV1
T8301041	CMVG2	CYTOMEGALOVIRUS IgG EIA	0,20 @CMV1
T8301043	CMVG2	CYTOMEGALOVIRUS IgG EIA	1,00 @CMV1
T8301044	CMVG2	CYTOMEGALOVIRUS IgG EIA	0,40 @CMV1
T8301047	CMVG2	CYTOMEGALOVIRUS IgG EIA	1,50 @CMV1
T8301050	CMVG2	CYTOMEGALOVIRUS IgG EIA	0,20 @CMV1
T8301053	CMVG2	CYTOMEGALOVIRUS IgG EIA	1,00 @CMV1
T8301057	CMVG2	CYTOMEGALOVIRUS IgG EIA	0,30 @CMV1
T8301060	CMVG2	CYTOMEGALOVIRUS IgG EIA	1,80 @CMV1
T8301062	CMVM2	CYTOMEGALOVIRUS IgM EIA	0,16
T8301062	CMVG2	CYTOMEGALOVIRUS IgG EIA	526,10 @CMV1
T9010459	CMVM2	CYTOMEGALOVIRUS IgM EIA	0,56
T9010459	CMVG2	CYTOMEGALOVIRUS IgG EIA	103,60 @CMV1
T9010466	CMVG2	CYTOMEGALOVIRUS IgG EIA	1,90 @CMV1
T9010470	CMVG2	CYTOMEGALOVIRUS IgG EIA	1,50 @CMV1
T9010475	CMVG2	CYTOMEGALOVIRUS IgG EIA	0,40 @CMV1
T9010478	CMVG2	CYTOMEGALOVIRUS IgG EIA	0,10 @CMV1
T9010481	CMVG2	CYTOMEGALOVIRUS IgG EIA	0,50 @CMV1
T9010486	CMVG2	CYTOMEGALOVIRUS IgG EIA	0,50 @CMV1
T9010490	CMVG2	CYTOMEGALOVIRUS IgG EIA	1,00 @CMV1
T9010494	CMVG2	CYTOMEGALOVIRUS IgG EIA	0,40 @CMV1
T9010498	CMVG2	CYTOMEGALOVIRUS IgG EIA	0,50 @CMV1
T9010500	CMVM2	CYTOMEGALOVIRUS IgM EIA	0,36
T9010500	CMVG2	CYTOMEGALOVIRUS IgG EIA	167,30 @CMV1
T9010507	CMVG2	CYTOMEGALOVIRUS IgG EIA	111,10 @CMV1
T9010507	CMVM2	CYTOMEGALOVIRUS IgM EIA	0,27
T9010517	CMVG2	CYTOMEGALOVIRUS IgG EIA	0,30 @CMV1
T9010522	CMVG2	CYTOMEGALOVIRUS IgG EIA	1,20 @CMV1
T9010525	CMVG2	CYTOMEGALOVIRUS IgG EIA	0,30 @CMV1
T9010535	CMVG2	CYTOMEGALOVIRUS IgG EIA	0,80 @CMV1
T9010537	CMVG2	CYTOMEGALOVIRUS IgG EIA	4,50 @CMV1
T9010542	CMVG2	CYTOMEGALOVIRUS IgG EIA	0,20 @CMV1
T9010549	CMVG2	CYTOMEGALOVIRUS IgG EIA	0,30 @CMV1
T9010554	CMVG2	CYTOMEGALOVIRUS IgG EIA	0,20 @CMV1
T9010558	CMVG2	CYTOMEGALOVIRUS IgG EIA	162,10 @CMV1
T9010558	CMVM2	CYTOMEGALOVIRUS IgM EIA	0,21
T9010561	CMVG2	CYTOMEGALOVIRUS IgG EIA	1133,90 @CMV1
T9010561	CMVM2	CYTOMEGALOVIRUS IgM EIA	0,57
T9010565	CMVG2	CYTOMEGALOVIRUS IgG EIA	0,90 @CMV1
T9010570	CMVG2	CYTOMEGALOVIRUS IgG EIA	0,50 @CMV1
T9010576	CMVM2	CYTOMEGALOVIRUS IgM EIA	0,20
T9010576	CMVG2	CYTOMEGALOVIRUS IgG EIA	117,80 @CMV1
T9010579	CMVG2	CYTOMEGALOVIRUS IgG EIA	1,10 @CMV1
T9010586	CMVG2	CYTOMEGALOVIRUS IgG EIA	0,20 @CMV1
T9010601	CMVM2	CYTOMEGALOVIRUS IgM EIA	0,11
T9010601	CMVG2	CYTOMEGALOVIRUS IgG EIA	35,40 @CMV1
T9010609	CMVG2	CYTOMEGALOVIRUS IgG EIA	976,80 @CMV1
T9010609	CMVM2	CYTOMEGALOVIRUS IgM EIA	0,86
T9010614	CMVG2	CYTOMEGALOVIRUS IgG EIA	0,70 @CMV1
T9010617	CMVG2	CYTOMEGALOVIRUS IgG EIA	0,20 @CMV1
T9010622	CMVM2	CYTOMEGALOVIRUS IgM EIA	0,76
T9010622	CMVG2	CYTOMEGALOVIRUS IgG EIA	161,40 @CMV1
T9010623	CMVG2	CYTOMEGALOVIRUS IgG EIA	0,30 @CMV1
T9010628	CMVG2	CYTOMEGALOVIRUS IgG EIA	0,20 @CMV1
T9010630	CMVG2	CYTOMEGALOVIRUS IgG EIA	0,40 @CMV1
T9010632	CMVG2	CYTOMEGALOVIRUS IgG EIA	1,20 @CMV1
T9010641	CMVG2	CYTOMEGALOVIRUS IgG EIA	0,30 @CMV1
T9010644	CMVG2	CYTOMEGALOVIRUS IgG EIA	100,10 @CMV1
T9010644	CMVM2	CYTOMEGALOVIRUS IgM EIA	0,40
T9010650	CMVG2	CYTOMEGALOVIRUS IgG EIA	0,30 @CMV1
T9010653	CMVG2	CYTOMEGALOVIRUS IgG EIA	0,40 @CMV1
T9010658	CMVG2	CYTOMEGALOVIRUS IgG EIA	0,40 @CMV1
T9010660	CMVG2	CYTOMEGALOVIRUS IgG EIA	1,10 @CMV1
T9010662	CMVG2	CYTOMEGALOVIRUS IgG EIA	1,30 @CMV1
T9010666	CMVM2	CYTOMEGALOVIRUS IgM EIA	0,19
T9010666	CMVG2	CYTOMEGALOVIRUS IgG EIA	147,60 @CMV1
T9010670	CMVG2	CYTOMEGALOVIRUS IgG EIA	1167,60 @CMV1
T9010670	CMVM2	CYTOMEGALOVIRUS IgM EIA	0,23
T9010677	CMVG2	CYTOMEGALOVIRUS IgG EIA	0,70 @CMV1
T9010680	CMVG2	CYTOMEGALOVIRUS IgG EIA	0,20 @CMV1
T9010682	CMVG2	CYTOMEGALOVIRUS IgG EIA	0,60 @CMV1
T9010683	CMVG2	CYTOMEGALOVIRUS IgG EIA	0,40 @CMV1
T9010684	CMVG2	CYTOMEGALOVIRUS IgG EIA	0,40 @CMV1
T9010686	CMVG2	CYTOMEGALOVIRUS IgG EIA	177,50 @CMV1
T9010686	CMVM2	CYTOMEGALOVIRUS IgM EIA	0,19
T9010688	CMVG2	CYTOMEGALOVIRUS IgG EIA	7,70 @CMV2
T9010688	CMVM2	CYTOMEGALOVIRUS IgM EIA	0,21
T9010691	CMVG2	CYTOMEGALOVIRUS IgG EIA	0,40 @CMV1
T9010694	CMVG2	CYTOMEGALOVIRUS IgG EIA	0,30 @CMV1
T9010696	CMVG2	CYTOMEGALOVIRUS IgG EIA	0,90 @CMV1
T9010698	CMVG2	CYTOMEGALOVIRUS IgG EIA	0,30 @CMV1
T9010703	CMVG2	CYTOMEGALOVIRUS IgG EIA	0,30 @CMV1
T9010705	CMVG2	CYTOMEGALOVIRUS IgG EIA	117,80 @CMV1
T9010705	CMVM2	CYTOMEGALOVIRUS IgM EIA	0,70
T9010706	CMVG2	CYTOMEGALOVIRUS IgG EIA	179,80 @CMV1
T9010706	CMVM2	CYTOMEGALOVIRUS IgM EIA	0,52
T9010708	CMVG2	CYTOMEGALOVIRUS IgG EIA	0,50 @CMV1
T9010710	CMVG2	CYTOMEGALOVIRUS IgG EIA	0,30 @CMV1
T9010716	CMVG2	CYTOMEGALOVIRUS IgG EIA	0,40 @CMV1
T9010719	CMVG2	CYTOMEGALOVIRUS IgG EIA	0,50 @CMV1
T9010722	CMVG2	CYTOMEGALOVIRUS IgG EIA	168,70 @CMV1
T9010722	CMVM2	CYTOMEGALOVIRUS IgM EIA	0,24
T9010725	CMVG2	CYTOMEGALOVIRUS IgG EIA	0,20 @CMV1
T9010727	CMVG2	CYTOMEGALOVIRUS IgG EIA	1,10 @CMV1
T9010729	CMVG2	CYTOMEGALOVIRUS IgG EIA	3,10 @CMV1
T9010732	CMVG2	CYTOMEGALOVIRUS IgG EIA	0,30 @CMV1
T9010734	CMVG2	CYTOMEGALOVIRUS IgG EIA	0,20 @CMV1
T9010736	CMVG2	CYTOMEGALOVIRUS IgG EIA	90,70 @CMV1
T9010736	CMVM2	CYTOMEGALOVIRUS IgM EIA	0,23
T9010740	CMVM2	CYTOMEGALOVIRUS IgM EIA	0,96
T9010740	CMVG2	CYTOMEGALOVIRUS IgG EIA	166,30 @CMV1
T9010742	CMVG2	CYTOMEGALOVIRUS IgG EIA	0,50 @CMV1
T9010744	CMVM2	CYTOMEGALOVIRUS IgM EIA	0,55
T9010744	CMVG2	CYTOMEGALOVIRUS IgG EIA	80,70 @CMV1
T9010746	CMVG2	CYTOMEGALOVIRUS IgG EIA	0,40 @CMV1
T9010749	CMVG2	CYTOMEGALOVIRUS IgG EIA	0,50 @CMV1
T9010750	CMVG2	CYTOMEGALOVIRUS IgG EIA	0,80 @CMV1
T9010751	CMVG2	CYTOMEGALOVIRUS IgG EIA	1,50 @CMV1
T9010754	CMVM2	CYTOMEGALOVIRUS IgM EIA	1,18
T9010754	CMVG2	CYTOMEGALOVIRUS IgG EIA	206,80 @CMV1
T9010764	CMVG2	CYTOMEGALOVIRUS IgG EIA	0,40 @CMV1
T9010766	CMVG2	CYTOMEGALOVIRUS IgG EIA	0,60 @CMV1
T9010769	CMVG2	CYTOMEGALOVIRUS IgG EIA	0,20 @CMV1
T9010771	CMVG2	CYTOMEGALOVIRUS IgG EIA	0,30 @CMV1
T9010775	CMVG2	CYTOMEGALOVIRUS IgG EIA	0,40 @CMV1
T9010779	CMVG2	CYTOMEGALOVIRUS IgG EIA	0,70 @CMV1
T9010781	CMVM2	CYTOMEGALOVIRUS IgM EIA	0,17
T9010781	CMVG2	CYTOMEGALOVIRUS IgG EIA	141,10 @CMV1
T9010788	CMVG2	CYTOMEGALOVIRUS IgG EIA	96,20 @CMV1
T9010788	CMVM2	CYTOMEGALOVIRUS IgM EIA	0,26
T9010791	CMVM2	CYTOMEGALOVIRUS IgM EIA	0,22
T9010791	CMVG2	CYTOMEGALOVIRUS IgG EIA	198,60 @CMV1
T9010794	CMVG2	CYTOMEGALOVIRUS IgG EIA	5,90 @CMV1
T9010799	CMVG2	CYTOMEGALOVIRUS IgG EIA	11,90 @CMV2
T9010799	CMVM2	CYTOMEGALOVIRUS IgM EIA	0,12
T9010802	CMVG2	CYTOMEGALOVIRUS IgG EIA	0,30 @CMV1
T9010805	CMVG2	CYTOMEGALOVIRUS IgG EIA	833,40 @CMV1
T9010805	CMVM2	CYTOMEGALOVIRUS IgM EIA	0,45
T9010807	CMVG2	CYTOMEGALOVIRUS IgG EIA	0,20 @CMV1
T9010811	CMVG2	CYTOMEGALOVIRUS IgG EIA	1,40 @CMV1
T9010816	CMVM2	CYTOMEGALOVIRUS IgM EIA	0,58
T9010816	CMVG2	CYTOMEGALOVIRUS IgG EIA	57,40 @CMV1
T9010823	CMVG2	CYTOMEGALOVIRUS IgG EIA	0,30 @CMV1
T9010825	CMVG2	CYTOMEGALOVIRUS IgG EIA	0,10 @CMV1
T9010830	CMVG2	CYTOMEGALOVIRUS IgG EIA	1,10 @CMV1
T9010832	CMVG2	CYTOMEGALOVIRUS IgG EIA	1,10 @CMV1
T9010842	CMVG2	CYTOMEGALOVIRUS IgG EIA	0,70 @CMV1
T9010846	CMVG2	CYTOMEGALOVIRUS IgG EIA	0,40 @CMV1
T9010849	CMVG2	CYTOMEGALOVIRUS IgG EIA	0,40 @CMV1
T9010852	CMVG2	CYTOMEGALOVIRUS IgG EIA	0,70 @CMV1
T9010854	CMVG2	CYTOMEGALOVIRUS IgG EIA	0,40 @CMV1
T9010855	CMVG2	CYTOMEGALOVIRUS IgG EIA	175,40 @CMV1
T9010855	CMVM2	CYTOMEGALOVIRUS IgM EIA	0,20
T9010860	CMVG2	CYTOMEGALOVIRUS IgG EIA	0,40 @CMV1
T9010862	CMVG2	CYTOMEGALOVIRUS IgG EIA	0,40 @CMV1
T9010863	CMVG2	CYTOMEGALOVIRUS IgG EIA	0,20 @CMV1
T9010865	CMVG2	CYTOMEGALOVIRUS IgG EIA	0,20 @CMV1
T9010867	CMVG2	CYTOMEGALOVIRUS IgG EIA	0,60 @CMV1
T9010869	CMVG2	CYTOMEGALOVIRUS IgG EIA	0,30 @CMV1
T9010873	CMVM2	CYTOMEGALOVIRUS IgM EIA	0,72
T9010873	CMVG2	CYTOMEGALOVIRUS IgG EIA	245,30 @CMV1
T9010877	CMVG2	CYTOMEGALOVIRUS IgG EIA	148,70 @CMV1
T9010877	CMVM2	CYTOMEGALOVIRUS IgM EIA	0,19
T9010879	CMVG2	CYTOMEGALOVIRUS IgG EIA	0,50 @CMV1
T9010883	CMVG2	CYTOMEGALOVIRUS IgG EIA	1,40 @CMV1
T9010885	CMVG2	CYTOMEGALOVIRUS IgG EIA	0,20 @CMV1
T9010890	CMVG2	CYTOMEGALOVIRUS IgG EIA	0,50 @CMV1
T9010893	CMVG2	CYTOMEGALOVIRUS IgG EIA	0,20 @CMV1
T9010896	CMVG2	CYTOMEGALOVIRUS IgG EIA	0,50 @CMV1
T9010898	CMVG2	CYTOMEGALOVIRUS IgG EIA	0,40 @CMV1
T9010901	CMVG2	CYTOMEGALOVIRUS IgG EIA	0,30 @CMV1
T9010903	CMVG2	CYTOMEGALOVIRUS IgG EIA	0,40 @CMV1
T9010908	CMVG2	CYTOMEGALOVIRUS IgG EIA	0,90 @CMV1
T9010912	CMVG2	CYTOMEGALOVIRUS IgG EIA	0,80 @CMV1
T9010914	CMVG2	CYTOMEGALOVIRUS IgG EIA	0,20 @CMV1
T9010917	CMVG2	CYTOMEGALOVIRUS IgG EIA	0,50 @CMV1
T9010920	CMVG2	CYTOMEGALOVIRUS IgG EIA	2,00 @CMV1
T9010924	CMVG2	CYTOMEGALOVIRUS IgG EIA	0,20 @CMV1
T9010927	CMVG2	CYTOMEGALOVIRUS IgG EIA	0,20 @CMV1
T9010930	CMVG2	CYTOMEGALOVIRUS IgG EIA	0,60 @CMV1
T9010933	CMVG2	CYTOMEGALOVIRUS IgG EIA	0,30 @CMV1
T9010936	CMVG2	CYTOMEGALOVIRUS IgG EIA	3,50 @CMV1
T9010939	CMVG2	CYTOMEGALOVIRUS IgG EIA	243,70 @CMV1
T9010939	CMVM2	CYTOMEGALOVIRUS IgM EIA	0,18
T9010942	CMVG2	CYTOMEGALOVIRUS IgG EIA	0,30 @CMV1
T9010948	CMVG2	CYTOMEGALOVIRUS IgG EIA	0,70 @CMV1
T9010953	CMVG2	CYTOMEGALOVIRUS IgG EIA	1,10 @CMV1
T9010955	CMVG2	CYTOMEGALOVIRUS IgG EIA	0,90 @CMV1
T9010958	CMVG2	CYTOMEGALOVIRUS IgG EIA	78,90 @CMV1
T9010958	CMVM2	CYTOMEGALOVIRUS IgM EIA	0,96
T9010966	CMVM2	CYTOMEGALOVIRUS IgM EIA	0,32
T9010966	CMVG2	CYTOMEGALOVIRUS IgG EIA	134,60 @CMV1
T9010971	CMVG2	CYTOMEGALOVIRUS IgG EIA	1,40 @CMV1
T9010987	CMVG2	CYTOMEGALOVIRUS IgG EIA	1,10 @CMV1
T9010991	CMVM2	CYTOMEGALOVIRUS IgM EIA	0,56
T9010991	CMVG2	CYTOMEGALOVIRUS IgG EIA	215,70 @CMV1
T9011003	CMVG2	CYTOMEGALOVIRUS IgG EIA	0,70 @CMV1
T9011008	CMVG2	CYTOMEGALOVIRUS IgG EIA	1,60 @CMV1
T9011022	CMVG2	CYTOMEGALOVIRUS IgG EIA	0,40 @CMV1
T9011031	CMVG2	CYTOMEGALOVIRUS IgG EIA	0,30 @CMV1
T9011036	CMVG2	CYTOMEGALOVIRUS IgG EIA	0,30 @CMV1
T9011044	CMVG2	CYTOMEGALOVIRUS IgG EIA	0,20 @CMV1
T9011051	CMVG2	CYTOMEGALOVIRUS IgG EIA	723,50 @CMV1
T9011051	CMVM2	CYTOMEGALOVIRUS IgM EIA	0,37
T9011053	CMVG2	CYTOMEGALOVIRUS IgG EIA	0,50 @CMV1
T9011057	CMVG2	CYTOMEGALOVIRUS IgG EIA	0,80 @CMV1
T9011061	CMVG2	CYTOMEGALOVIRUS IgG EIA	0,60 @CMV1
T9011064	CMVM2	CYTOMEGALOVIRUS IgM EIA	0,22
T9011064	CMVG2	CYTOMEGALOVIRUS IgG EIA	79,70 @CMV1
T9011068	CMVG2	CYTOMEGALOVIRUS IgG EIA	4,60 @CMV1
T9011071	CMVG2	CYTOMEGALOVIRUS IgG EIA	0,80 @CMV1
T9011081	CMVG2	CYTOMEGALOVIRUS IgG EIA	1,00 @CMV1
T9011085	CMVG2	CYTOMEGALOVIRUS IgG EIA	0,30 @CMV1
T9011089	CMVM2	CYTOMEGALOVIRUS IgM EIA	0,40
T9011089	CMVG2	CYTOMEGALOVIRUS IgG EIA	483,00 @CMV1
T9011094	CMVM2	CYTOMEGALOVIRUS IgM EIA	0,66
T9011094	CMVG2	CYTOMEGALOVIRUS IgG EIA	131,60 @CMV1
T9011105	CMVG2	CYTOMEGALOVIRUS IgG EIA	147,30 @CMV1
T9011105	CMVM2	CYTOMEGALOVIRUS IgM EIA	0,21
T9011110	CMVG2	CYTOMEGALOVIRUS IgG EIA	1,70 @CMV1
T9011116	CMVG2	CYTOMEGALOVIRUS IgG EIA	0,40 @CMV1
T9011122	CMVG2	CYTOMEGALOVIRUS IgG EIA	0,30 @CMV1
T9011128	CMVG2	CYTOMEGALOVIRUS IgG EIA	0,50 @CMV1
T9011136	CMVG2	CYTOMEGALOVIRUS IgG EIA	0,10 @CMV1
T9011138	CMVM2	CYTOMEGALOVIRUS IgM EIA	0,18
T9011138	CMVG2	CYTOMEGALOVIRUS IgG EIA	114,50 @CMV1
T9011145	CMVM2	CYTOMEGALOVIRUS IgM EIA	0,21
T9011145	CMVG2	CYTOMEGALOVIRUS IgG EIA	784,60 @CMV1
T9011152	CMVG2	CYTOMEGALOVIRUS IgG EIA	0,50 @CMV1
T9011155	CMVG2	CYTOMEGALOVIRUS IgG EIA	150,30 @CMV1
T9011155	CMVM2	CYTOMEGALOVIRUS IgM EIA	2,64
T9011159	CMVG2	CYTOMEGALOVIRUS IgG EIA	39,40 @CMV1
[truncated: 3,078 more rows]
