# Supplementary material for: Frequency, timing and risk factors for primary maternal cytomegalovirus infection during pregnancy in Quebec
Source: PLoS One. 2021 Jun 25;16(6):e0252309. doi: 10.1371/journal.pone.0252309 (PMC8232530; doi:10.1371/journal.pone.0252309)
Supplement: S3 File — (XLSX) [file pone.0252309.s004.xlsx]

## Sheet: Feuil1
Requête	CMVA	CMVG2	CMVGA	CMVM2
T5160960		107,00 @CMV1		0,32
T5161197		0,40 @CMV1
T5161262		0,20 @CMV1
T5161269		0,30 @CMV1
T5161274	87,1	98,90 @CMV1	93,5 @CMV1	0,96
T5161296		0,20 @CMV1
T5161304		0,40 @CMV1
T5161311		0,20 @CMV1
T5161319		0,20 @CMV1
T5161326		0,30 @CMV1
T5161331		69,90 @CMV1		0,36
T5161336		2,20 @CMV1
T5161340		92,10 @CMV1		0,52
T5161343		0,20 @CMV1
T5161348		0,20 @CMV1
T5161352		838,80 @CMV1		0,53
T5161357		241,50 @CMV1		0,10
T5161358		0,20 @CMV1
T5161365		0,30 @CMV1
T5161370		0,50 @CMV1
T5161371		0,20 @CMV1
T5161373		0,20 @CMV1
T5161377		0,30 @CMV1
T5161380		0,20 @CMV1
T5161384		0,20 @CMV1
T5161385		0,20 @CMV1
T5161388		176,90 @CMV1		0,41
T5161390		0,40 @CMV1
T5161394		0,10 @CMV1
T5161396		0,20 @CMV1
T5161398		0,70 @CMV1
T5161402		0,20 @CMV1
T5161403		1151,60 @CMV1		0,40
T5161404		0,30 @CMV1
T5161407		163,20 @CMV1		0,09
T5161410		0,20 @CMV1
T5161411		146,90 @CMV1		0,38
T5161413		678,10 @CMV1		0,12
T5161414		0,60 @CMV1
T5161417		0,60 @CMV1
T5161418		159,00 @CMV1		0,48
T5161419		0,10 @CMV1
T5161421		179,40 @CMV1		0,09
T5161422		0,20 @CMV1
T5161424		1,50 @CMV1
T5161425		0,40 @CMV1
T5161426		150,40 @CMV1		0,19
T5161428		0,50 @CMV1
T5161431		0,20 @CMV1
T5161435		0,50 @CMV1
T5161437		455,10 @CMV1		0,19
T5161439		0,90 @CMV1
T5161441		216,60 @CMV1		0,35
T5161442		2,00 @CMV1
T5161444		73,30 @CMV1		0,17
T5161446		0,20 @CMV1
T5161447		0,20 @CMV1
T5161448		436,40 @CMV1		0,17
T5161449		58,90 @CMV1		0,47
T5161450		0,40 @CMV1
T5161452		0,20 @CMV1
T5161456		147,20 @CMV1		0,17
T5161457		1,30 @CMV1
T5161459		84,00 @CMV1		0,12
T5161460		0,40 @CMV1
T5161461		0,10 @CMV1
T5161462		0,20 @CMV1
T5161463		11,40 @CMV2		0,31
T5161465		0,20 @CMV1
T5161467		0,70 @CMV1
T5161468		0,10 @CMV1
T5161469		0,40 @CMV1
T5161471		0,80 @CMV1
T5161472		222,70 @CMV1		0,41
T5161473		0,60 @CMV1
T5161476		0,60 @CMV1
T5161477		0,10 @CMV1
T5161478		0,20 @CMV1
T5161479		0,10 @CMV1
T5161480		0,10 @CMV1
T5161483		147,20 @CMV1		0,30
T5170689		0,50 @CMV1
T5170695		0,20 @CMV1
T5170697		217,80 @CMV1		0,20
T5170702		0,10 @CMV1
T5170707		0,10 @CMV1
T5170713		0,50 @CMV1
T5170717		200,60 @CMV1		0,63
T5170721		99,10 @CMV1		0,64
T5170725		0,30 @CMV1
T5170727		0,20 @CMV1
T5170732		129,10 @CMV1		0,24
T5170735		0,10 @CMV1
T5170738		0,10 @CMV1
T5170741		0,30 @CMV1
T5170743		0,10 @CMV1
T5170745		0,10 @CMV1
T5170747		119,20 @CMV1		0,09
T5170749		0,30 @CMV1
T5170751		0,30 @CMV1
T5170755		0,30 @CMV1
T5170764		215,80 @CMV1		0,25
T5170768		0,50 @CMV1
T5170770		506,80 @CMV1		0,24
T5170772		0,10 @CMV1
T5170776		110,70 @CMV1		0,08
T5170777		233,90 @CMV1		0,17
T5170778		0,10 @CMV1
T5170781		0,20 @CMV1
T5170783		0,10 @CMV1
T5170787		0,20 @CMV1
T5170790		0,20 @CMV1
T5170798		233,50 @CMV1		0,23
T5170801		0,50 @CMV1
T5170803		1,80 @CMV1
T5170805		241,20 @CMV1		0,23
T5170808		6,80 @CMV2		0,09
T5170810		92,70 @CMV1		0,17
T5170813		0,50 @CMV1
T5170816		0,20 @CMV1
T5170817		0,50 @CMV1
T5170819		0,90 @CMV1
T5170824		0,20 @CMV1
T5170826		192,70 @CMV1		0,23
T5170833		133,80 @CMV1		0,23
T5170838		205,70 @CMV1		0,55
T5170844		243,00 @CMV1		0,41
T5170853		0,30 @CMV1
T5170859	75,3	198,90 @CMV1	196,3 @CMV1	1,42
T5170863		0,20 @CMV1
T5170892		0,40 @CMV1
T5170895		186,60 @CMV1		0,17
T5170898		0,30 @CMV1
T5170903		0,70 @CMV1
T5170907		0,20 @CMV1
T5170916		0,40 @CMV1
T5170919		91,40 @CMV1		0,25
T5170924		0,10 @CMV1
T5170927		0,20 @CMV1
T5170932		491,20 @CMV1		0,81
T5170934		0,30 @CMV1
T5170935		0,20 @CMV1
T5170937		0,20 @CMV1
T5170938		0,40 @CMV1
T5170943		0,40 @CMV1
T5170946		0,40 @CMV1
T5170951		512,60 @CMV1		0,10
T5170952		0,20 @CMV1
T5170954		157,90 @CMV1		0,25
T5170955		0,10 @CMV1
T5170956		89,40 @CMV1		0,35
T5170958		221,30 @CMV1		0,21
T5170959		197,70 @CMV1		0,76
T5170961		0,30 @CMV1
T5170963		0,20 @CMV1
T5170967		0,30 @CMV1
T5170969		0,50 @CMV1
T5170973		0,00 @CMV1
T5170976		0,50 @CMV1
T5171138		195,40 @CMV1		0,20
T5171148		103,30 @CMV1		0,31
T5171150		0,10 @CMV1
T5171151		0,20 @CMV1
T5171153		1,40 @CMV1
T5171155		0,40 @CMV1
T5171157		226,20 @CMV1		0,36
T5171158		179,20 @CMV1		0,27
T5171160		0,70 @CMV1
T5171161		0,40 @CMV1
T5171164		0,30 @CMV1
T5171167		0,80 @CMV1
T5171173		149,70 @CMV1		0,19
T5171178		164,30 @CMV1		0,15
T5171180		1,10 @CMV1
T5171182		0,50 @CMV1
T5171187		130,80 @CMV1		0,20
T5171194		0,50 @CMV1
T5171196		159,60 @CMV1		0,29
T5171201		0,30 @CMV1
T5171206		169,90 @CMV1		0,47
T5171212		0,70 @CMV1
T5171216		0,70 @CMV1
T5171220		150,10 @CMV1		0,26
T5171224		0,20 @CMV1
T5171228		0,30 @CMV1
T5171233		0,40 @CMV1
T5171241		0,20 @CMV1
T5171245		0,20 @CMV1
T5171250		0,40 @CMV1
T5171255		0,20 @CMV1
T5171259		0,10 @CMV1
T5171263		0,60 @CMV1
T5171265		0,40 @CMV1
T5171268		0,30 @CMV1
T5171274		0,50 @CMV1
T5171279		0,60 @CMV1
T5171282		0,30 @CMV1
T5171285		0,10 @CMV1
T5171290		0,30 @CMV1
T5171294		0,10 @CMV1
T5171296		0,30 @CMV1
T5171297		0,40 @CMV1
T5171300		1,00 @CMV1
T5171303		0,30 @CMV1
T5171307		0,50 @CMV1
T5171310		0,40 @CMV1
T5171312		0,30 @CMV1
T5171316		97,50 @CMV1		0,28
T5171318		0,40 @CMV1
T5171321		146,70 @CMV1		0,15
T5171325		0,20 @CMV1
T5171330		0,40 @CMV1
T5171333		0,30 @CMV1
T5171337		7,00 @CMV2		0,16
T5171340		2,10 @CMV1
T5171344		0,40 @CMV1
T5171348		95,80 @CMV1		0,29
T5171352		0,30 @CMV1
T5171356		170,90 @CMV1		0,15
T5171360		1483,80 @CMV1		0,07
T5171364		0,40 @CMV1
T5171369		196,70 @CMV1		0,18
T5171377		0,10 @CMV1
T5171383		1,00 @CMV1
T5171384		0,40 @CMV1
T5171387		0,30 @CMV1
T5171390		458,70 @CMV1		0,70
T5171392		0,30 @CMV1
T5171396		0,10 @CMV1
T5171400		246,20 @CMV1		0,29
T5171403		1,50 @CMV1
T5171411		0,20 @CMV1
T5171418		0,60 @CMV1
T5171421		0,20 @CMV1
T5171440		113,80 @CMV1		0,19
T5171448		0,20 @CMV1
T5171457		0,30 @CMV1
T5171467		2,20 @CMV1
T5171471		1,20 @CMV1
T5171475		0,20 @CMV1
T5171477		0,20 @CMV1
T5171481		0,60 @CMV1
T5171484		0,30 @CMV1
T5171492		1,20 @CMV1
T5171500		0,20 @CMV1
T5171504		0,30 @CMV1
T5171514		2,20 @CMV1
T5171518		0,20 @CMV1
T5171521		2,20 @CMV1
T5171526		69,50 @CMV1		0,28
T5171531		0,20 @CMV1
T5171533		0,50 @CMV1
T5171540		0,20 @CMV1
T5171548		0,30 @CMV1
T5171550		0,20 @CMV1
T5171555		0,10 @CMV1
T5171556		0,10 @CMV1
T5171559		0,60 @CMV1
T5171562		109,40 @CMV1		0,20
T5171575		0,30 @CMV1
T5171582		247,60 @CMV1		0,08
T5171585		0,20 @CMV1
T5171587		0,30 @CMV1
T5171589		0,30 @CMV1
T5171593		1,40 @CMV1
T5171595		0,50 @CMV1
T5171598		0,30 @CMV1
T5171602		0,20 @CMV1
T5171604		3,80 @CMV1
T5171610		0,90 @CMV1
T5171614		0,50 @CMV1
T5171618		0,20 @CMV1
T5171620		0,40 @CMV1
T5171621		123,40 @CMV1		0,19
T5171624		3,20 @CMV1
T5171625		0,40 @CMV1
T5171628		0,20 @CMV1
T5171631		0,20 @CMV1
T5171637		0,40 @CMV1
T5180695		0,80 @CMV1
T5180697		0,50 @CMV1
T5180702		194,10 @CMV1		0,58
T5180705		0,30 @CMV1
T5180710		1,20 @CMV1
T5180712		858,50 @CMV1		0,26
T5180714		0,20 @CMV1
T5180716		118,90 @CMV1		0,18
T5180719		0,30 @CMV1
T5180723		56,30 @CMV1		0,17
T5180729		54,10 @CMV1		0,10
T5180731		87,30 @CMV1		0,10
T5180733		0,40 @CMV1
T5180735		0,50 @CMV1
T5180737		0,40 @CMV1
T5180740		0,10 @CMV1
T5180742		0,40 @CMV1
T5180745		0,60 @CMV1
T5180747		0,20 @CMV1
T5180751		0,10 @CMV1
T5180752		0,20 @CMV1
T5180754		0,30 @CMV1
T5180756		0,10 @CMV1
T5180758		130,60 @CMV1		0,18
T5180762		0,10 @CMV1
T5180766		0,20 @CMV1
T5180767		0,20 @CMV1
T5180770		0,20 @CMV1
T5180772		0,10 @CMV1
T5180778		0,20 @CMV1
T5180782		4,00 @CMV1
T5180784		0,20 @CMV1
T5180789		0,10 @CMV1
T5180796		0,10 @CMV1
T5180800		0,10 @CMV1
T5180805		0,10 @CMV1
T5180811		0,20 @CMV1
T5180815		0,20 @CMV1
T5180820		0,80 @CMV1
T5180824		0,10 @CMV1
T5180825		15,90 @CMV1		0,12
T5180829		0,30 @CMV1
T5180833		183,70 @CMV1		0,44
T5180836		108,50 @CMV1		0,36
T5180837		0,10 @CMV1
T5180841		0,10 @CMV1
T5180846		0,40 @CMV1
T5180847		0,30 @CMV1
T5180848		0,60 @CMV1
T5180851		0,10 @CMV1
T5180857		4,20 @CMV1
T5180862		0,20 @CMV1
T5180866		0,20 @CMV1
T5180869		0,30 @CMV1
T5180873		174,30 @CMV1		0,08
T5180875		0,50 @CMV1
T5180880		0,10 @CMV1
T5180884		1,50 @CMV1
T5180889		0,10 @CMV1
T5180893		162,10 @CMV1		0,68
T5180898		0,10 @CMV1
T5180899		0,30 @CMV1
T5180900		120,40 @CMV1		0,14
T5180903		0,20 @CMV1
T5180905		0,20 @CMV1
T5180907		0,20 @CMV1
T5180911		0,10 @CMV1
T5180915		0,20 @CMV1
T5180917		0,20 @CMV1
T5180920		752,10 @CMV1		0,11
T5180930		0,90 @CMV1
T5180934		0,10 @CMV1
T5180940		0,40 @CMV1
T5180943		169,90 @CMV1		0,21
T5180946		16,90 @CMV1		0,09
T5180950		0,20 @CMV1
T5180952		0,20 @CMV1
T5180954		0,50 @CMV1
T5180958		0,10 @CMV1
T5180961		0,30 @CMV1
T5180963		105,00 @CMV1		0,37
T5180965		0,40 @CMV1
T5180967		0,10 @CMV1
T5180969		0,30 @CMV1
T5180972		0,60 @CMV1
T5180973		0,10 @CMV1
T5180976		0,70 @CMV1
T5180979		0,20 @CMV1
T5180981		1,10 @CMV1
T5180983		148,80 @CMV1		0,29
T5180985		0,90 @CMV1
T5180988		0,10 @CMV1
T5180990		0,50 @CMV1
T5180991		0,20 @CMV1
T5180992		87,20 @CMV1		0,22
T5180993		0,40 @CMV1
T5180994		0,20 @CMV1
T5181006		0,20 @CMV1
T5181009		0,20 @CMV1
T5181012		0,40 @CMV1
T5181015		0,10 @CMV1
T5181019		0,10 @CMV1
T5181021		5,00 @CMV1
T5181024		0,10 @CMV1
T5181031		0,60 @CMV1
T5181037		0,10 @CMV1
T5181041		108,20 @CMV1		0,19
T5181050		0,10 @CMV1
T5181054		0,30 @CMV1
T5181056		0,70 @CMV1
T5181060		0,20 @CMV1
T5181062		5,30 @CMV1
T5181066		1,70 @CMV1
T5181069		0,30 @CMV1
T5181070		1,60 @CMV1
T5181072		149,70 @CMV1		0,52
T5181074		0,20 @CMV1
T5181077		0,10 @CMV1
T5181080		0,60 @CMV1
T5181082		0,40 @CMV1
T5181084		0,70 @CMV1
T5181085		0,70 @CMV1
T5181088		3,80 @CMV1
T5181090		0,20 @CMV1
T5181094		0,70 @CMV1
T5181098		0,10 @CMV1
T5181102		1,00 @CMV1
T5181107		0,30 @CMV1
T5181110		0,30 @CMV1
T5181114		3,30 @CMV1
T5181118		0,10 @CMV1
T5181119		0,40 @CMV1
T5181124		0,20 @CMV1
T5181126		0,20 @CMV1
T5181130		0,60 @CMV1
T5181132		757,20 @CMV1		0,09
T5181135		141,20 @CMV1		0,23
T5181137	84,2	901,60 @CMV1	920,1 @CMV1	0,87
T5181141		0,10 @CMV1
T5181143		0,10 @CMV1
T5181145		567,20 @CMV1		0,22
T5181150		0,20 @CMV1
T5181152		0,30 @CMV1
T5181158		0,10 @CMV1
T5250785		0,30 @CMV1
T5181206		0,60 @CMV1
T5181207		0,40 @CMV1
T5181209		0,60 @CMV1
T5181210		120,50 @CMV1		0,74
T5181213		232,60 @CMV1		0,10
T5181214		0,40 @CMV1
T5181216		0,30 @CMV1
T5181217		128,60 @CMV1		0,10
T5181221		0,50 @CMV1
T5181223		0,30 @CMV1
T5181226		0,20 @CMV1
T5181228		3,60 @CMV1
T5181230		1,00 @CMV1
T5181231		0,30 @CMV1
T5181232		0,30 @CMV1
T5181236		0,50 @CMV1
T5181238		0,50 @CMV1
T5181240		114,00 @CMV1		0,39
T5181247		141,00 @CMV1		0,19
T5181249		0,40 @CMV1
T5181254		0,20 @CMV1
T5181258		0,20 @CMV1
T5181262		0,20 @CMV1
T5181265		0,70 @CMV1
T5181267		0,60 @CMV1
T5181270		0,30 @CMV1
T5181271		0,10 @CMV1
T5181273		145,20 @CMV1		0,08
T5181276		0,40 @CMV1
T5181280		460,90 @CMV1		0,35
T5181282		0,10 @CMV1
T5181287		107,60 @CMV1		0,28
T5181290		196,70 @CMV1		0,14
T5181292		0,50 @CMV1
T5181294		0,20 @CMV1
T5181297		0,60 @CMV1
T5181300		104,30 @CMV1		0,12
T5181302		0,20 @CMV1
T5181305		0,20 @CMV1
T5181307		0,20 @CMV1
T5181309		0,30 @CMV1
T5181313		0,50 @CMV1
T5181318		0,90 @CMV1
T5181323		0,70 @CMV1
T5181325		0,90 @CMV1
T5181328		229,10 @CMV1		0,15
T5181331		0,20 @CMV1
T5181333		0,50 @CMV1
T5181334		0,20 @CMV1
T5181337		1,30 @CMV1
T5181339		0,30 @CMV1
T5181342		0,40 @CMV1
T5181345		0,70 @CMV1
T5181350		0,40 @CMV1
T5181353		2,00 @CMV1
T5181357		0,20 @CMV1
T5181359		0,60 @CMV1
T5181364		0,20 @CMV1
T5181370		0,50 @CMV1
T5181374		0,10 @CMV1
T5181378		2,00 @CMV1
T5181382		0,50 @CMV1
T5181385		0,70 @CMV1
T5181389		0,20 @CMV1
T5181393		0,30 @CMV1
T5181396		3,30 @CMV1
T5181399		0,60 @CMV1
T5181402		811,60 @CMV1		0,24
T5181407		1,00 @CMV1
T5181412		2,10 @CMV1
T5181414		0,20 @CMV1
T5181419		0,40 @CMV1
T5181422		0,60 @CMV1
T5181426		0,70 @CMV1
T5181433		0,20 @CMV1
T5181438		0,70 @CMV1
T5181442		0,50 @CMV1
T5181445		0,30 @CMV1
T5181448		86,70 @CMV1		0,22
T5181454		79,30 @CMV1		0,22
T5181459		0,30 @CMV1
T5181463		0,60 @CMV1
T5181467		0,30 @CMV1
T5181470		0,40 @CMV1
T5181474		0,20 @CMV1
T5181490		0,60 @CMV1
T5181492		0,60 @CMV1
T5181493		43,20 @CMV1		0,38
T5181498		0,30 @CMV1
T5181504		1,30 @CMV1
T5181509		0,20 @CMV1
T5181515		0,60 @CMV1
T5181519		0,60 @CMV1
T5181523		0,10 @CMV1
T5181529		1,30 @CMV1
T5181536		0,50 @CMV1
T5181539		0,60 @CMV1
T5181544		0,50 @CMV1
T5181551		104,20 @CMV1		0,72
T5181557		1,10 @CMV1
T5181563		0,60 @CMV1
T5181568		182,00 @CMV1		0,22
T5181574		135,70 @CMV1		0,28
T5181578		0,70 @CMV1
T5181587		0,20 @CMV1
T5181610		6,50 @CMV2		0,08
T5181615	59,7	117,30 @CMV1	109,2 @CMV1	1,73
T5181619		555,20 @CMV1		0,28
T5181621		0,60 @CMV1
T5181627		0,40 @CMV1
T5181628		5,80 @CMV1
T5181631	88,5	192,90 @CMV1	206,2 @CMV1	1,52
T5181635		0,20 @CMV1
T5181639		0,30 @CMV1
T5181644		0,60 @CMV1
T5181646		0,20 @CMV1
T5181649		0,30 @CMV1
T5181653		121,90 @CMV1		0,25
T5181655		0,90 @CMV1
T5181657	78,6	67,10 @CMV1	63,3 @CMV1	0,92
T5181659		0,30 @CMV1
T5181660		0,10 @CMV1
T5181664		0,40 @CMV1
T5181667		0,60 @CMV1
T5181669		633,70 @CMV1		0,30
T5181671		2,60 @CMV1
T5181677		1,20 @CMV1
T5181685		0,50 @CMV1
T5181688		771,80 @CMV1		0,43
T5181692		197,70 @CMV1		0,39
T5181695		210,20 @CMV1		0,13
T5181696		83,10 @CMV1		0,30
T5181697		0,20 @CMV1
T5181698		0,20 @CMV1
T5181699		179,70 @CMV1		0,08
T5181703		473,30 @CMV1		0,22
T5181706		174,90 @CMV1		0,26
T5181715		1,00 @CMV1
T5181716		0,50 @CMV1
T5190590		0,20 @CMV1
T5190591		143,10 @CMV1		0,24
T5190594		146,30 @CMV1		0,15
T5190596		1,10 @CMV1
T5190601		0,10 @CMV1
T5190603		345,40 @CMV1		0,21
T5190605		1,00 @CMV1
T5190612		2,40 @CMV1
T5190716		0,40 @CMV1
T5190717		0,20 @CMV1
T5190722		179,20 @CMV1		0,22
T5190725		0,10 @CMV1
T5190730		0,20 @CMV1
T5190732		2,90 @CMV1
T5190738		0,20 @CMV1
T5190741		0,80 @CMV1
T5190746		0,70 @CMV1
T5190750		0,50 @CMV1
T5190754		588,70 @CMV1		0,54
T5190756		36,80 @CMV1		0,20
T5190759		1,80 @CMV1
T5190763		0,20 @CMV1
T5190765		1,40 @CMV1
T5190768		0,90 @CMV1
T5190772		524,10 @CMV1		0,39
T5190776		1,00 @CMV1
T5190778		0,20 @CMV1
T5190782		0,20 @CMV1
T5190785		0,60 @CMV1
T5190788		12,50 @CMV2		0,14
T5190791		0,40 @CMV1
T5190796		0,20 @CMV1
T5190800		0,70 @CMV1
T5190804		165,40 @CMV1		0,70
T5190807		0,40 @CMV1
T5190810		0,60 @CMV1
T5191312		0,20 @CMV1
T5191314		0,70 @CMV1
T5191316		0,20 @CMV1
T5191320		0,80 @CMV1
T5191327		0,30 @CMV1
T5191331		1,00 @CMV1
T5191335		0,90 @CMV1
T5191341		237,00 @CMV1		0,20
T5191343		0,40 @CMV1
T5191346		148,00 @CMV1		0,14
T5191349		88,50 @CMV1		0,27
T5191353		115,40 @CMV1		0,32
T5191356		0,50 @CMV1
T5191360		1,50 @CMV1
T5191363		9,50 @CMV2		0,11
T5191365		0,50 @CMV1
T5191371		0,60 @CMV1
T5191375		0,40 @CMV1
T5191378		192,50 @CMV1		0,21
T5191387		0,20 @CMV1
T5191389		0,40 @CMV1
T5191391		0,70 @CMV1
T5191394		0,30 @CMV1
T5191397		0,50 @CMV1
T5191400		1,10 @CMV1
T5191403		1,10 @CMV1
T5191405		0,50 @CMV1
T5191407		0,40 @CMV1
T5191410		910,70 @CMV1		0,41
T5191412		1,80 @CMV1
T5191417		0,20 @CMV1
T5191421		0,10 @CMV1
T5191423		0,50 @CMV1
T5191428		0,20 @CMV1
T5191429		0,70 @CMV1
T5191430		0,50 @CMV1
T5191434		0,20 @CMV1
T5191436		0,20 @CMV1
T5191441		0,70 @CMV1
T5191444		0,20 @CMV1
T5191445		0,50 @CMV1
T5191448		0,40 @CMV1
T5191450		179,40 @CMV1		0,27
T5191456		0,20 @CMV1
T5191458		0,30 @CMV1
T5191459		1,20 @CMV1
T5191460		0,20 @CMV1
T5191462		0,40 @CMV1
T5191463		0,60 @CMV1
T5191464		1,00 @CMV1
T5191465		0,30 @CMV1
T5191466		0,40 @CMV1
T5191468		0,30 @CMV1
T5191471		0,70 @CMV1
T5191472		0,50 @CMV1
T5191476		0,90 @CMV1
T5191479		0,30 @CMV1
T5191482		0,30 @CMV1
T5200763		0,70 @CMV1
T5200773		0,20 @CMV1
T5200774		0,30 @CMV1
T5200778		2,70 @CMV1
T5200781		852,30 @CMV1		0,29
T5200783		1,00 @CMV1
T5200785		0,30 @CMV1
T5200792		1,00 @CMV1
T5200796		0,30 @CMV1
T5200800		0,20 @CMV1
T5200802		1,60 @CMV1
T5200803		0,30 @CMV1
T5200806		0,20 @CMV1
T5200811		0,60 @CMV1
T5200814		0,30 @CMV1
T5200817		0,90 @CMV1
T5200820		169,30 @CMV1		0,34
T5200822		0,40 @CMV1
T5200826		1,00 @CMV1
T5200828		0,20 @CMV1
T5200831	83,7	181,60 @CMV1	177,4 @CMV1	1,01
T5200835		27,30 @CMV1		0,06
T5200837		0,70 @CMV1
T5200841		0,40 @CMV1
T5200844		1,00 @CMV1
T5200847		0,40 @CMV1
T5200850		0,30 @CMV1
T5200853		0,60 @CMV1
T5200857		5,10 @CMV1
T5200860		0,30 @CMV1
T5200862		0,90 @CMV1
T5200866		1,40 @CMV1
T5200869		116,90 @CMV1		0,09
T5200872		0,20 @CMV1
T5200874		0,30 @CMV1
T5200878		0,50 @CMV1
T5200880		0,30 @CMV1
T5200883		1,40 @CMV1
T5200886		0,10 @CMV1
T5200891		1,40 @CMV1
T5200893		0,60 @CMV1
T5200894		219,20 @CMV1		0,26
T5200897		0,80 @CMV1
T5200904		5,60 @CMV1
T5200920		476,00 @CMV1		0,57
T5200922		0,60 @CMV1
T5200926		124,70 @CMV1		0,28
T5200931		99,40 @CMV1		0,30
T5200934		0,70 @CMV1
T5200936		0,40 @CMV1
T5200942		0,40 @CMV1
T5200947		0,80 @CMV1
T5200950		0,30 @CMV1
T5200953		108,50 @CMV1		0,40
T5200954		0,60 @CMV1
T5200957		0,20 @CMV1
T5200960		0,70 @CMV1
T5200964		56,80 @CMV1		0,23
T5200966		241,10 @CMV1		0,32
T5200968		0,20 @CMV1
T5200972		1,50 @CMV1
T5200979		0,10 @CMV1
T5200980		0,50 @CMV1
T5200981		579,40 @CMV1		0,52
T5200983		0,90 @CMV1
T5200985		0,40 @CMV1
T5200988		0,90 @CMV1
T5200990		0,50 @CMV1
T5200991		0,20 @CMV1
T5200994		0,20 @CMV1
T5201116		0,10 @CMV1
T5201119		136,30 @CMV1		0,15
T5201120		1,50 @CMV1
T5201122		0,20 @CMV1
T5201123		82,50 @CMV1		0,23
T5201124		0,60 @CMV1
T5201127		0,60 @CMV1
T5201128		135,70 @CMV1		0,53
T5201129		0,20 @CMV1
T5201132		0,90 @CMV1
T5201133		0,50 @CMV1
T5201135		0,80 @CMV1
T5201171		0,80 @CMV1
T5201175		59,30 @CMV1		0,53
T5201176		1,20 @CMV1
T5201180		481,20 @CMV1		0,24
T5201181		0,50 @CMV1
T5201183		0,40 @CMV1
T5201186		15,30 @CMV1		0,12
T5201187		110,90 @CMV1		0,44
T5201189		0,20 @CMV1
T5201193		2,80 @CMV1
T5201194		0,30 @CMV1
T5201196		1,40 @CMV1
T5201197		190,20 @CMV1		0,38
T5201199		0,30 @CMV1
T5201201		1,80 @CMV1
T5201206		97,60 @CMV1		0,10
T5201208		110,20 @CMV1		0,15
T5201210		0,20 @CMV1
T5201216		0,30 @CMV1
T5201218		0,40 @CMV1
T5201220		151,40 @CMV1		0,19
T5201222		0,60 @CMV1
T5201224		141,10 @CMV1		0,10
T5201226		0,70 @CMV1
T5201228		0,60 @CMV1
T5201232		0,40 @CMV1
T5201248		0,60 @CMV1
T5201303		1,50 @CMV1
T5201305		94,70 @CMV1		0,15
T5201309		0,10 @CMV1
T5201313		0,20 @CMV1
T5201318		0,60 @CMV1
T5201321		0,20 @CMV1
T5201324		0,10 @CMV1
T5201327		0,20 @CMV1
T5201329		139,50 @CMV1		0,27
T5201332		0,30 @CMV1
T5201334		0,40 @CMV1
T5201337		0,60 @CMV1
T5201339		1,60 @CMV1
T5201344		0,50 @CMV1
T5201345		78,20 @CMV1		0,28
T5201349		691,20 @CMV1		0,57
T5201351		690,30 @CMV1		0,15
T5201353		103,30 @CMV1		0,38
T5201354		0,70 @CMV1
T5201358		0,40 @CMV1
T5201359		120,10 @CMV1		0,35
T5201360		0,20 @CMV1
T5201361		0,10 @CMV1
T5201363		464,40 @CMV1		0,26
T5201364		3,80 @CMV1
T5201366		0,70 @CMV1
T5201369		4,30 @CMV1
T5201373		144,60 @CMV1		0,10
T5201377		0,80 @CMV1
T5201379		0,10 @CMV1
T5201380		0,40 @CMV1
T5201382		0,30 @CMV1
T5201384		0,90 @CMV1
T5201456		1,20 @CMV1
T5201458		0,10 @CMV1
T5201463		0,10 @CMV1
T5201466		2,00 @CMV1
T5201470		0,40 @CMV1
T5201476		0,30 @CMV1
T5201478		1,00 @CMV1
T5201483		0,80 @CMV1
T5201486		0,70 @CMV1
T5201489		0,10 @CMV1
T5201492		0,40 @CMV1
T5201495		0,30 @CMV1
T5201497		0,70 @CMV1
T5201499		0,40 @CMV1
T5201502		571,80 @CMV1		0,28
T5201505		0,20 @CMV1
T5201507		0,30 @CMV1
T5201508		0,00 @CMV1
T5201509		0,90 @CMV1
T5201512		197,00 @CMV1		0,20
T5201514		0,10 @CMV1
T5201516		0,20 @CMV1
T5201517		0,70 @CMV1
T5201519		0,70 @CMV1
T5201523		1,00 @CMV1
T5201526		0,20 @CMV1
T5201530		0,80 @CMV1
T5201531		0,10 @CMV1
T5201534		0,50 @CMV1
T6150819		0,20 @CMV1
T5230537		152,20 @CMV1		0,52
T5230539		0,40 @CMV1
T5230542		0,50 @CMV1
T5230544		0,90 @CMV1
T5230545		155,10 @CMV1		0,14
T5230547		0,90 @CMV1
T5230549		40,60 @CMV1		0,12
T5230553		131,20 @CMV1		0,09
T5230554	58,4	157,70 @CMV1	146,1 @CMV1	1,40
T5230558		1,30 @CMV1
T5230560		0,70 @CMV1
T5230561		992,10 @CMV1		0,14
T5230567		84,10 @CMV1		0,27
T5230570		1,10 @CMV1
T5230572		0,30 @CMV1
T6150825		0,50 @CMV1
T5230574		0,20 @CMV1
T5230576		39,20 @CMV1		0,07
T6150828		142,50 @CMV1		0,22
T5230897		0,10 @CMV1
T5230898		1,00 @CMV1
T5230900		21,20 @CMV1		0,39
T5230901		0,10 @CMV1
T5230904		0,20 @CMV1
T5230905		0,10 @CMV1
T5230906		3,30 @CMV1
T5230909		0,20 @CMV1
T5230927		45,80 @CMV1		0,11
T5230930		0,30 @CMV1
T5230933		73,00 @CMV1		0,08
T5230937		1,00 @CMV1
T5230942	70,5	215,10 @CMV1	192,0 @CMV1	1,00
T5230944		0,30 @CMV1
T5230947		2,90 @CMV1
T5230951		189,60 @CMV1		0,13
T5230952		1,10 @CMV1
T5230965		0,30 @CMV1
T5230967		0,80 @CMV1
T5230969		0,20 @CMV1
T5230973		0,20 @CMV1
T5230977		0,60 @CMV1
T5230980		0,90 @CMV1
T5230981		83,40 @CMV1		0,12
T5230989		0,30 @CMV1
T5230992		0,40 @CMV1
T5230997		0,10 @CMV1
T5230999		0,40 @CMV1
T5231005		1,60 @CMV1
T5231010		0,50 @CMV1
T5231012		0,50 @CMV1
T5231013		0,50 @CMV1
T5231018		0,10 @CMV1
T5231026		0,50 @CMV1
T5231032		165,10 @CMV1		0,43
T5231035		1,60 @CMV1
T5231113		6,70 @CMV2		0,16
T5231118		190,70 @CMV1		0,10
T5231123		0,50 @CMV1
T5231131		0,00 @CMV1
T5231138		129,40 @CMV1		0,13
T5231139		0,20 @CMV1
T5231143		0,30 @CMV1
T5231147		0,10 @CMV1
T5231149		2,80 @CMV1
T5231150		0,40 @CMV1
T5231152		8,90 @CMV2		0,12
T5231161		0,30 @CMV1
T5231167		0,20 @CMV1
T5231171		0,40 @CMV1
T5231184		0,40 @CMV1
T5231190		4,40 @CMV1
T5231194		0,80 @CMV1
T5231222		1,30 @CMV1
T5231227		0,30 @CMV1
T5241141		0,10 @CMV1
T5241144		0,70 @CMV1
T5241146		0,10 @CMV1
T5241148		0,30 @CMV1
T5241150		0,70 @CMV1
T5241152		42,60 @CMV1		0,21
T5241153		1,80 @CMV1
T5241156		0,80 @CMV1
T5241161		1,50 @CMV1
T5241172		0,20 @CMV1
T5241175		170,70 @CMV1		0,19
T5241179		0,00 @CMV1
T5241181		0,10 @CMV1
T5241187		1,60 @CMV1
T5241239		3,20 @CMV1
T5241242		0,10 @CMV1
T5241246		0,50 @CMV1
T5241250		0,10 @CMV1
T5241253		0,20 @CMV1
T5241257		1,10 @CMV1
T5241260		645,30 @CMV1		0,18
T5241265		0,70 @CMV1
T5241271		0,60 @CMV1
T5241274		0,70 @CMV1
T5241278		0,40 @CMV1
T5241280		0,20 @CMV1
T5241284		0,60 @CMV1
T5241288		0,20 @CMV1
T5241291		178,30 @CMV1		0,27
T5241292		0,10 @CMV1
T5241301		0,40 @CMV1
T5241312		0,40 @CMV1
T5241317		201,30 @CMV1		0,19
T5241318		196,50 @CMV1		0,17
T5241327		165,30 @CMV1		0,27
T5241332		0,50 @CMV1
T5241335		0,30 @CMV1
T5241339		0,30 @CMV1
T5241342		0,30 @CMV1
T5241344		0,70 @CMV1
T5241345		0,20 @CMV1
T5241348		0,10 @CMV1
T5241350		0,30 @CMV1
T5241354		0,50 @CMV1
T5241367		0,40 @CMV1
T5241370		0,40 @CMV1
T5241374		0,50 @CMV1
T5241377		0,20 @CMV1
T5241397		0,30 @CMV1
T5241401		0,60 @CMV1
T5241404		0,40 @CMV1
T5241429		0,20 @CMV1
T5241432		134,50 @CMV1		0,39
T5241435		0,70 @CMV1
T5241437		1,20 @CMV1
T5241441		109,80 @CMV1		0,29
T5241443		0,30 @CMV1
T5241446		22,90 @CMV1		0,09
T5241450		0,80 @CMV1
T5241461		0,20 @CMV1
T5251048		0,10 @CMV1
T5251051		1,00 @CMV1
T5251053		0,30 @CMV1
T5251054		195,80 @CMV1		0,15
T5251055		204,70 @CMV1		0,14
T5251056		0,60 @CMV1
T5251058		3,80 @CMV1
T5251059		0,50 @CMV1
T5251061		3,40 @CMV1
T5251063		4,10 @CMV1
T5251067		0,50 @CMV1
T5251070		0,60 @CMV1
T5251073		153,00 @CMV1		0,09
T5251074		2,10 @CMV1
T5251075		0,40 @CMV1
T5251080		0,30 @CMV1
T5251082		866,70 @CMV1		0,52
T5251085		0,90 @CMV1
T5251088		0,80 @CMV1
T5251089		0,40 @CMV1
T5251093		0,70 @CMV1
T5251095		0,30 @CMV1
T5251099		0,40 @CMV1
T5251101		0,20 @CMV1
T5251105		195,90 @CMV1		0,41
T5251108		0,80 @CMV1
T5251112		1,70 @CMV1
T5251115		0,30 @CMV1
T5251138		0,90 @CMV1
T5251163		1,00 @CMV1
T5251166		1,40 @CMV1
T5251167		0,50 @CMV1
T5251172		181,70 @CMV1		0,32
T5251173		2,60 @CMV1
T5251177		0,30 @CMV1
T5251178		1,10 @CMV1
T5251181		1,00 @CMV1
T5251186		72,10 @CMV1		0,27
T5251187		17,90 @CMV1		0,17
T5251189		181,40 @CMV1		0,54
T5251190		0,60 @CMV1
T5251194		0,60 @CMV1
T5251199		0,40 @CMV1
T5251201		0,30 @CMV1
T5251206		1,30 @CMV1
T5251215		2,10 @CMV1
T5251218		233,40 @CMV1		0,65
T5251221		1,50 @CMV1
T5251227		0,60 @CMV1
T5251229		0,70 @CMV1
T5251231		1,70 @CMV1
T5251239		0,60 @CMV1
T5251244		741,00 @CMV1		0,23
T5251256		0,30 @CMV1
T5261158	61,4	113,90 @CMV1	93,8 @CMV1	2,31
T5261162		0,90 @CMV1
T5261167		679,80 @CMV1		0,39
T5261169	86,7	188,50 @CMV1	200,3 @CMV1	1,79
T5261171		0,30 @CMV1
T5261173		0,30 @CMV1
T5261176		0,40 @CMV1
T5261177		0,40 @CMV1
T5261179		0,30 @CMV1
T5261180		0,50 @CMV1
T5261182		1,10 @CMV1
T5261184		189,90 @CMV1		0,62
T5261189		73,20 @CMV1		0,13
T5261190		0,30 @CMV1
T5261193		0,30 @CMV1
T5261194	61,1	94,40 @CMV1	82,1 @CMV1	2,00
T5261197		0,40 @CMV1
T5261203		0,40 @CMV1
T5261209		132,40 @CMV1		0,53
T5261211		187,50 @CMV1		0,69
T5261214		3,00 @CMV1
T5261216		0,70 @CMV1
T5261219		0,50 @CMV1
T5261223		0,30 @CMV1
T5261229		3,70 @CMV1
T5261238	82,4	168,70 @CMV1	169,8 @CMV1	1,76
T5261251		1,80 @CMV1
T5261252		0,50 @CMV1
T5261255	83,4	185,20 @CMV1	189,2 @CMV1	0,99
T5261260	84,3	110,00 @CMV1	113,2 @CMV1	1,59
T5261261		0,20 @CMV1
T5261263		0,50 @CMV1
T5261264		69,50 @CMV1		0,23
T5261266		1,70 @CMV1
T5261270	85,6	1242,10 @CMV1	1016,5 @CMV1	1,16
T5261273		0,40 @CMV1
T5261275		0,50 @CMV1
T5261278		98,50 @CMV1		0,77
T5261280		0,50 @CMV1
T5261282		1,20 @CMV1
T5261286		0,30 @CMV1
T5261287		635,50 @CMV1		0,44
T5261290		152,00 @CMV1		0,16
T5261291		0,30 @CMV1
T5261294		0,70 @CMV1
T5261297		0,60 @CMV1
T5261302		0,30 @CMV1
T5261305		2,40 @CMV1
T5261308		78,60 @CMV1		0,18
T5261310		0,70 @CMV1
T5261342		1,10 @CMV1
T5261362		0,80 @CMV1
T6010600		1,00 @CMV1
T6010602		1,00 @CMV1
T6010604		0,70 @CMV1
T6010606		0,70 @CMV1
T6010609		3,80 @CMV1
T6010612		3,50 @CMV1
T6010614		2,00 @CMV1
T6010617		0,30 @CMV1
T6010619		0,70 @CMV1
T6010623		718,90 @CMV1		0,24
T6010640		1,00 @CMV1
T6010642		136,80 @CMV1		0,14
T6010645		0,40 @CMV1
T6010649		0,40 @CMV1
T6010652		0,20 @CMV1
T6010658		0,50 @CMV1
T6010730		3,30 @CMV1
T6010734		0,20 @CMV1
T6010742		38,80 @CMV1		0,29
T6010745		1,20 @CMV1
T6010747		0,60 @CMV1
T6010753		97,80 @CMV1		0,28
T6010755		39,50 @CMV1		0,24
T6010757	75,8	98,20 @CMV1	87,1 @CMV1	0,85
T6010760		0,30 @CMV1
T6010763		0,10 @CMV1
T6010766		0,70 @CMV1
T6010770		0,80 @CMV1
T6010772		419,50 @CMV1		0,26
T6010775		0,30 @CMV1
T6010777		0,30 @CMV1
T6010780		0,10 @CMV1
T6010783		0,40 @CMV1
T6010785		0,30 @CMV1
T6010787		2,90 @CMV1
T6010788		0,90 @CMV1
T6010791		0,20 @CMV1
T6010793	87,4	223,30 @CMV1	224,5 @CMV1	0,90
T6010794		0,50 @CMV1
T6010797		0,60 @CMV1
T6010799		0,40 @CMV1
T6010800		0,60 @CMV1
T6010802		0,20 @CMV1
T6010807		0,70 @CMV1
T6010819		0,70 @CMV1
T6010820		0,70 @CMV1
T6010821		0,70 @CMV1
T6010823		0,40 @CMV1
T6010825		0,90 @CMV1
T6010827		2,70 @CMV1
T6010831		2,50 @CMV1
T6010837		0,40 @CMV1
T6010839		0,60 @CMV1
T6010842		0,60 @CMV1
T6010843		0,20 @CMV1
T6010845		118,10 @CMV1		0,17
T6010849		0,80 @CMV1
T6010852		0,90 @CMV1
T6010876		0,20 @CMV1
T6010881		0,20 @CMV1
T6010896		0,50 @CMV1
T6010899		0,50 @CMV1
T6010901		102,80 @CMV1		0,25
T6010905		0,60 @CMV1
T6010906		90,30 @CMV1		0,27
T6010908	50,6	131,30 @CMV1	125,4 @CMV1	2,93
T6010925		0,20 @CMV1
T6010950		0,20 @CMV1
T6011338		1,00 @CMV1
T6011343		0,20 @CMV1
T6011344		0,10 @CMV1
T6011346		0,50 @CMV1
T6011351		0,30 @CMV1
T6011355		0,20 @CMV1
T6011357		1,50 @CMV1
T6011362		0,30 @CMV1
T6011365	89,7	174,40 @CMV1	164,6 @CMV1	1,11
T6011368		6,40 @CMV2		0,14
T6011370		13,60 @CMV2		0,08
T6011371		0,30 @CMV1
T6011622		0,20 @CMV1
T6011625	46,1	141,70 @CMV1	148,6 @CMV1	1,47
T6011629		0,80 @CMV1
T6011631		166,80 @CMV1		0,22
T6011635		0,40 @CMV1
T6011636		0,40 @CMV1
T6011637		0,60 @CMV1
T6011639		0,40 @CMV1
T6011640		1,00 @CMV1
T6011641		0,30 @CMV1
T6011645		1,60 @CMV1
T6011648		123,00 @CMV1		0,49
T6011651		0,10 @CMV1
T6011653		1,20 @CMV1
T6011657		60,60 @CMV1		0,32
T6011659		0,30 @CMV1
T6011661		89,70 @CMV1		0,48
T6011662		67,50 @CMV1		0,33
T6011664		0,40 @CMV1
T6011668		1,30 @CMV1
T6011671		0,40 @CMV1
T6011672		1,00 @CMV1
T6011675		0,40 @CMV1
T6011686		0,20 @CMV1
T6011689		0,60 @CMV1
T6011690		0,70 @CMV1
T6011693		165,40 @CMV1		0,19
T6011698	68,2	141,20 @CMV1	144,3 @CMV1	0,97
T6061080		1,40 @CMV1
T6061081		0,20 @CMV1
T6061085		0,10 @CMV1
T6061087		1,10 @CMV1
T6061088		1,80 @CMV1
T6061090		0,40 @CMV1
T6061091		132,70 @CMV1		0,25
T6061094		114,30 @CMV1		0,26
T6061095		1,50 @CMV1
T6061097		139,20 @CMV1		0,56
T6061098		0,60 @CMV1
T6061100	86,3	399,00 @CMV1	236,5 @CMV1	1,87
T6061102		1,70 @CMV1
T6061105		0,60 @CMV1
T6061107		176,50 @CMV1		0,34
T6061109		132,70 @CMV1		0,34
T6061110		0,00 @CMV1
T6061112		75,20 @CMV1		0,20
T6061115		185,40 @CMV1		0,54
T6061116		0,30 @CMV1
T6061117		0,20 @CMV1
T6061120		72,70 @CMV1		0,40
T6061122		0,20 @CMV1
T6061126		0,70 @CMV1
T6061131		1,50 @CMV1
T6061133		0,20 @CMV1
T6061136		0,20 @CMV1
T6061137		0,80 @CMV1
T6061139		17,40 @CMV1		0,12
T6061141		0,20 @CMV1
T6061146		0,70 @CMV1
T6061149		0,40 @CMV1
T6061152		12,40 @CMV2		0,21
T6061154		0,40 @CMV1
T6061157		1,70 @CMV1
T6061158		0,10 @CMV1
T6061160		1,10 @CMV1
T6061161		0,40 @CMV1
T6061165		1,20 @CMV1
T6061167		0,80 @CMV1
T6061169		117,30 @CMV1		0,09
T6061170		0,70 @CMV1
T6061171		71,60 @CMV1		0,20
T6061173		114,60 @CMV1		0,50
T6061174		107,00 @CMV1		0,36
T6061175		1,70 @CMV1
T6061176		0,30 @CMV1
T6061178		0,50 @CMV1
T6061182		117,80 @CMV1		0,19
T6061186		0,30 @CMV1
T6061188		0,80 @CMV1
T6061190		1,10 @CMV1
T6071170		0,30 @CMV1
T6071173		1,00 @CMV1
T6071174		0,80 @CMV1
T6071176		222,90 @CMV1		0,28
T6071181		167,80 @CMV1		0,15
T6071185		0,20 @CMV1
T6071187		0,30 @CMV1
T6071188		1,80 @CMV1
T6071192		0,50 @CMV1
T6071194		0,60 @CMV1
T6071196		135,00 @CMV1		0,36
T6071198		0,60 @CMV1
T6071200	69,8	90,80 @CMV1	74,2 @CMV1	1,27
T6071203		0,20 @CMV1
T6071205		0,60 @CMV1
T6071208		0,40 @CMV1
T6071210		1,20 @CMV1
T6071212		73,90 @CMV1		0,20
T6071217		0,80 @CMV1
T6071220		1,20 @CMV1
T6071225		0,50 @CMV1
T6071229		549,80 @CMV1		0,42
T6071233		8,50 @CMV2		0,14
T6071238		0,20 @CMV1
T6071239		0,40 @CMV1
T6071243		0,20 @CMV1
T6071246		1,90 @CMV1
T6071253		0,50 @CMV1
T6071255		0,30 @CMV1
T6071257		0,40 @CMV1
T6071260		5,00 @CMV1
T6071262		1,20 @CMV1
T6071265		78,10 @CMV1		0,13
T6071271		0,20 @CMV1
T6130827		0,70 @CMV1
T6170775		0,20 @CMV1
T8230743		0,50 @CMV1
T8230762		0,40 @CMV1
T8230891		0,30 @CMV1
T8230917		0,20 @CMV1
T8230923		0,20 @CMV1
T8230927		66,30 @CMV1		0,20
T8230933		0,50 @CMV1
T8230939		0,30 @CMV1
T8230947		130,60 @CMV1		0,37
T8230950		1,00 @CMV1
T8230954		0,60 @CMV1
T8230959		149,60 @CMV1		0,41
T8230963		0,20 @CMV1
T8230969		5,30 @CMV1
T8230971		0,40 @CMV1
T8230976		0,50 @CMV1
T8230980		0,60 @CMV1
T8230982		92,40 @CMV1		0,49
T8230987		0,40 @CMV1
T8230992		0,20 @CMV1
T8230994		0,80 @CMV1
T8230998		0,30 @CMV1
T8231002		1,70 @CMV1
T8231017		0,20 @CMV1
T8231022		1,00 @CMV1
T8231026		0,90 @CMV1
T8231031		0,10 @CMV1
T8231036		2,70 @CMV1
T8231039		0,10 @CMV1
T8231045		0,50 @CMV1
T8231050		193,70 @CMV1		0,21
T8300460		0,20 @CMV1
T8300468		364,80 @CMV1		0,22
T8300470		2,10 @CMV1
T8300472		0,80 @CMV1
T8300474		0,60 @CMV1
T8300478		0,30 @CMV1
T8300483		0,80 @CMV1
T8300485		2,50 @CMV1
T8300486		0,60 @CMV1
T8300489		1,80 @CMV1
T8300491		0,30 @CMV1
T8300495		0,50 @CMV1
T8300498		0,80 @CMV1
T8300502		1,40 @CMV1
T8300504		0,10 @CMV1
T8300507		101,00 @CMV1		0,17
T8300509		80,00 @CMV1		0,35
T8300515		92,60 @CMV1		0,24
T8300517		0,50 @CMV1
T8300522		0,30 @CMV1
T8300526		1,60 @CMV1
T8300529		0,30 @CMV1
T8300530		0,60 @CMV1
T8300537		0,80 @CMV1
T8300538		0,90 @CMV1
T8300540		0,90 @CMV1
T8300544	88,4	573,10 @CMV1	443,1 @CMV1	1,01
T8300548		0,30 @CMV1
T8300550		0,40 @CMV1
T8300553		0,10 @CMV1
T8300554		0,50 @CMV1
T8300557		0,10 @CMV1
T8300559		460,70 @CMV1		0,73
T8300587		0,30 @CMV1
T8300596		0,30 @CMV1
T8300605		1,20 @CMV1
T8300609		0,20 @CMV1
T8300615		0,40 @CMV1
T8300624		0,30 @CMV1
T8300629		159,20 @CMV1		0,78
T8300638		522,90 @CMV1		0,19
T8300647		1,30 @CMV1
T8300656		3,40 @CMV1
T8300663		0,90 @CMV1
T8300672		0,40 @CMV1
T8300679		0,60 @CMV1
T8300684		0,30 @CMV1
T8300685		0,50 @CMV1
T8300692		1,40 @CMV1
T8300696		1,00 @CMV1
T8300700		0,50 @CMV1
T8300702		0,60 @CMV1
T8300704		0,30 @CMV1
T8300708		0,20 @CMV1
T8300714		0,40 @CMV1
T8300723		0,20 @CMV1
T8300726		1,80 @CMV1
T8300729		1,00 @CMV1
T8300734		0,30 @CMV1
T8300743		0,30 @CMV1
T8300746		192,10 @CMV1		0,19
T8300751		25,50 @CMV1		0,21
T8300756		0,40 @CMV1
T8300758		0,50 @CMV1
T8300761		0,20 @CMV1
T8300764		499,70 @CMV1		0,15
T8300766		0,70 @CMV1
T8300770		0,30 @CMV1
T8300774		0,30 @CMV1
T8300779		0,40 @CMV1
T8300783		0,50 @CMV1
T8300786		0,20 @CMV1
T8300791		0,80 @CMV1
T8300799		0,50 @CMV1
T8300802		0,70 @CMV1
T8300808		0,20 @CMV1
T8300812		0,30 @CMV1
T8300815		0,50 @CMV1
T8300817		78,00 @CMV1		0,32
T8300820		0,20 @CMV1
T8300821		0,20 @CMV1
T8300823		1,60 @CMV1
T8300826		0,30 @CMV1
T8300829		0,60 @CMV1
T8300837		0,10 @CMV1
T8300839		1,00 @CMV1
T8300842		0,80 @CMV1
T8300845		0,20 @CMV1
T8300849		0,30 @CMV1
T8300855		0,30 @CMV1
T8300857		0,60 @CMV1
T8300862		394,20 @CMV1		0,34
T8300865		1,10 @CMV1
T8300870		0,40 @CMV1
T8300873		157,40 @CMV1		0,33
T8300881		0,20 @CMV1
T8300883		57,10 @CMV1		0,22
T8300885		1239,30 @CMV1		0,74
T8300889	87,4	248,00 @CMV1	226,7 @CMV1	0,88
T8300890		5,10 @CMV1
T8300892		0,70 @CMV1
T8300897		0,10 @CMV1
T8300903		0,50 @CMV1
T8300905		0,80 @CMV1
T8300906		695,50 @CMV1		0,76
T8300909		1,70 @CMV1
T8300910		0,20 @CMV1
T8300911		0,30 @CMV1
T8300912		144,40 @CMV1		0,22
T8300915		0,80 @CMV1
T8300921		0,20 @CMV1
T8300923		0,90 @CMV1
T8300928		0,90 @CMV1
T8300930		0,10 @CMV1
T8300931		0,30 @CMV1
T8300933		0,80 @CMV1
T8300936		0,40 @CMV1
T8300942		152,80 @CMV1		0,19
T8300944		1,30 @CMV1
T8300947		0,90 @CMV1
T8300952		0,30 @CMV1
T8300953		406,20 @CMV1		0,17
T8300956		217,70 @CMV1		0,11
T8300961		0,30 @CMV1
T8300963		0,30 @CMV1
T8300965		0,50 @CMV1
T8300971		2,10 @CMV1
T8300973		0,20 @CMV1
T8300975		0,10 @CMV1
T8300978		0,60 @CMV1
T8300982		0,70 @CMV1
T8300983		0,60 @CMV1
T8300986		142,80 @CMV1		0,65
T8300988		852,20 @CMV1		0,09
T8300992		0,50 @CMV1
T8300993		1,10 @CMV1
T8300994		1,50 @CMV1
T8300995		0,60 @CMV1
T8300998		0,40 @CMV1
T8300999		2,50 @CMV1
T8301002		65,00 @CMV1		0,22
T8301004		1,30 @CMV1
T8301007		0,40 @CMV1
T8301009		0,90 @CMV1
T8301012		143,90 @CMV1		0,15
T8301015		0,10 @CMV1
T8301016		0,60 @CMV1
T8301018		0,80 @CMV1
T8301020		0,20 @CMV1
T8301025	62,4	128,30 @CMV1	118,1 @CMV1	2,43
T8301026		0,30 @CMV1
T8301027		2,60 @CMV1
T8301029	89,3	221,80 @CMV1	197,2 @CMV1	1,02
T8301031		0,20 @CMV1
T8301033		109,90 @CMV1		0,10
T8301035		0,50 @CMV1
T8301037		0,20 @CMV1
T8301039		170,30 @CMV1		0,25
T8301041		0,20 @CMV1
T8301043		1,00 @CMV1
T8301044		0,40 @CMV1
T8301047		1,50 @CMV1
T8301050		0,20 @CMV1
T8301053		1,00 @CMV1
T8301057		0,30 @CMV1
T8301060		1,80 @CMV1
T8301062		526,10 @CMV1		0,16
T9010459		103,60 @CMV1		0,56
T9010466		1,90 @CMV1
T9010470		1,50 @CMV1
T9010475		0,40 @CMV1
T9010478		0,10 @CMV1
T9010481		0,50 @CMV1
T9010486		0,50 @CMV1
T9010490		1,00 @CMV1
T9010494		0,40 @CMV1
T9010498		0,50 @CMV1
T9010500		167,30 @CMV1		0,36
T9010507		111,10 @CMV1		0,27
T9010517		0,30 @CMV1
T9010522		1,20 @CMV1
T9010525		0,30 @CMV1
T9010535		0,80 @CMV1
T9010537		4,50 @CMV1
T9010542		0,20 @CMV1
T9010549		0,30 @CMV1
T9010554		0,20 @CMV1
T9010558		162,10 @CMV1		0,21
T9010561		1133,90 @CMV1		0,57
T9010565		0,90 @CMV1
T9010570		0,50 @CMV1
T9010576		117,80 @CMV1		0,20
T9010579		1,10 @CMV1
T9010586		0,20 @CMV1
T9010601		35,40 @CMV1		0,11
T9010609	90,4	976,80 @CMV1	604,8 @CMV1	0,86
T9010614		0,70 @CMV1
T9010617		0,20 @CMV1
T9010622		161,40 @CMV1		0,76
T9010623		0,30 @CMV1
T9010628		0,20 @CMV1
T9010630		0,40 @CMV1
T9010632		1,20 @CMV1
T9010641		0,30 @CMV1
T9010644		100,10 @CMV1		0,40
T9010650		0,30 @CMV1
T9010653		0,40 @CMV1
T9010658		0,40 @CMV1
T9010660		1,10 @CMV1
T9010662		1,30 @CMV1
T9010666		147,60 @CMV1		0,19
T9010670		1167,60 @CMV1		0,23
T9010677		0,70 @CMV1
T9010680		0,20 @CMV1
T9010682		0,60 @CMV1
T9010683		0,40 @CMV1
T9010684		0,40 @CMV1
T9010686		177,50 @CMV1		0,19
T9010688		7,70 @CMV2		0,21
T9010691		0,40 @CMV1
T9010694		0,30 @CMV1
T9010696		0,90 @CMV1
T9010698		0,30 @CMV1
T9010703		0,30 @CMV1
T9010705		117,80 @CMV1		0,70
T9010706		179,80 @CMV1		0,52
T9010708		0,50 @CMV1
T9010710		0,30 @CMV1
T9010716		0,40 @CMV1
T9010719		0,50 @CMV1
T9010722		168,70 @CMV1		0,24
T9010725		0,20 @CMV1
T9010727		1,10 @CMV1
T9010729		3,10 @CMV1
T9010732		0,30 @CMV1
T9010734		0,20 @CMV1
T9010736		90,70 @CMV1		0,23
T9010740	69,2	166,30 @CMV1	157,9 @CMV1	0,96
T9010742		0,50 @CMV1
T9010744		80,70 @CMV1		0,55
T9010746		0,40 @CMV1
T9010749		0,50 @CMV1
T9010750		0,80 @CMV1
T9010751		1,50 @CMV1
T9010754	73,6	206,80 @CMV1	186,1 @CMV1	1,18
T9010764		0,40 @CMV1
T9010766		0,60 @CMV1
T9010769		0,20 @CMV1
T9010771		0,30 @CMV1
T9010775		0,40 @CMV1
T9010779		0,70 @CMV1
T9010781		141,10 @CMV1		0,17
T9010788		96,20 @CMV1		0,26
T9010791		198,60 @CMV1		0,22
T9010794		5,90 @CMV1
T9010799		11,90 @CMV2		0,12
T9010802		0,30 @CMV1
T9010805		833,40 @CMV1		0,45
T9010807		0,20 @CMV1
T9010811		1,40 @CMV1
T9010816		57,40 @CMV1		0,58
T9010823		0,30 @CMV1
T9010825		0,10 @CMV1
T9010830		1,10 @CMV1
T9010832		1,10 @CMV1
T9010842		0,70 @CMV1
T9010846		0,40 @CMV1
T9010849		0,40 @CMV1
T9010852		0,70 @CMV1
T9010854		0,40 @CMV1
T9010855		175,40 @CMV1		0,20
T9010860		0,40 @CMV1
T9010862		0,40 @CMV1
T9010863		0,20 @CMV1
T9010865		0,20 @CMV1
T9010867		0,60 @CMV1
T9010869		0,30 @CMV1
T9010873		245,30 @CMV1		0,72
T9010877		148,70 @CMV1		0,19
T9010879		0,50 @CMV1
T9010883		1,40 @CMV1
T9010885		0,20 @CMV1
T9010890		0,50 @CMV1
T9010893		0,20 @CMV1
T9010896		0,50 @CMV1
T9010898		0,40 @CMV1
T9010901		0,30 @CMV1
T9010903		0,40 @CMV1
T9010908		0,90 @CMV1
T9010912		0,80 @CMV1
T9010914		0,20 @CMV1
T9010917		0,50 @CMV1
T9010920		2,00 @CMV1
T9010924		0,20 @CMV1
T9010927		0,20 @CMV1
T9010930		0,60 @CMV1
T9010933		0,30 @CMV1
T9010936		3,50 @CMV1
T9010939		243,70 @CMV1		0,18
T9010942		0,30 @CMV1
T9010948		0,70 @CMV1
T9010953		1,10 @CMV1
T9010955		0,90 @CMV1
T9010958	91,8	78,90 @CMV1	73,0 @CMV1	0,96
T9010966		134,60 @CMV1		0,32
T9010971		1,40 @CMV1
T9010987		1,10 @CMV1
T9010991		215,70 @CMV1		0,56
T9011003		0,70 @CMV1
T9011008		1,60 @CMV1
T9011022		0,40 @CMV1
T9011031		0,30 @CMV1
T9011036		0,30 @CMV1
T9011044		0,20 @CMV1
T9011051		723,50 @CMV1		0,37
T9011053		0,50 @CMV1
T9011057		0,80 @CMV1
T9011061		0,60 @CMV1
T9011064		79,70 @CMV1		0,22
T9011068		4,60 @CMV1
T9011071		0,80 @CMV1
T9011081		1,00 @CMV1
T9011085		0,30 @CMV1
T9011089		483,00 @CMV1		0,40
T9011094		131,60 @CMV1		0,66
T9011105		147,30 @CMV1		0,21
T9011110		1,70 @CMV1
T9011116		0,40 @CMV1
T9011122		0,30 @CMV1
T9011128		0,50 @CMV1
T9011136		0,10 @CMV1
T9011138		114,50 @CMV1		0,18
T9011145		784,60 @CMV1		0,21
T9011152		0,50 @CMV1
T9011155	93,3	150,30 @CMV1	150,3 @CMV1	2,64
T9011159		39,40 @CMV1		0,26
T9011165		0,30 @CMV1
T9011170		0,50 @CMV1
T9011173		0,50 @CMV1
T9011178		0,20 @CMV1
T9050549		136,30 @CMV1		0,25
T9050553		0,20 @CMV1
T9050554		2,30 @CMV1
T9050558		0,60 @CMV1
T9050560		0,20 @CMV1
T9050564		119,10 @CMV1		0,19
T9050566		1,00 @CMV1
T9050570		0,50 @CMV1
T9050571		0,60 @CMV1
T9050579		105,60 @CMV1		0,67
T9050583		0,50 @CMV1
T9050585	81,2	176,80 @CMV1	165,0 @CMV1	1,55
T9050588		199,30 @CMV1		0,41
T9050591		0,60 @CMV1
T9050595		573,40 @CMV1		0,31
T9050601		118,90 @CMV1		0,21
T9050607		1,00 @CMV1
T9050610		1,00 @CMV1
T9050614		2,20 @CMV1
T9050617		0,40 @CMV1
T9050622		152,80 @CMV1		0,25
T9050626		0,30 @CMV1
T9050629		0,30 @CMV1
T9050631		0,90 @CMV1
T9050635		1,80 @CMV1
T9050638		0,40 @CMV1
T9050641		0,40 @CMV1
T9050645		0,20 @CMV1
T9050649		0,40 @CMV1
T9050651		0,90 @CMV1
T9050656		0,40 @CMV1
T9050660		88,70 @CMV1		0,40
T9050663		169,00 @CMV1		0,82
T9050665		0,30 @CMV1
T9050667		4,50 @CMV1
T9050669		0,80 @CMV1
T9050671		1,60 @CMV1
T9050672		68,40 @CMV1		0,31
T9050674		0,50 @CMV1
T9050675		0,70 @CMV1
T9050677		0,80 @CMV1
T9050681		1,40 @CMV1
T9050683		0,30 @CMV1
T9050684		1,60 @CMV1
T9050688		1,20 @CMV1
T9050691		0,70 @CMV1
T9050692		0,50 @CMV1
T9050694		73,90 @CMV1		0,82
T9050697		0,40 @CMV1
T9050699		1,80 @CMV1
T9050704		0,20 @CMV1
T9050707		0,20 @CMV1
T9050710		1,20 @CMV1
T9050715		91,00 @CMV1		0,23
T9050716		1,20 @CMV1
T9050718		162,40 @CMV1		0,17
T9050721		0,30 @CMV1
T9050725		0,60 @CMV1
T9050732		128,10 @CMV1		0,32
T9050736		0,40 @CMV1
T9050740		0,70 @CMV1
T9050741		0,80 @CMV1
T9050745		99,30 @CMV1		0,35
T9050752		0,80 @CMV1
T9050755		0,30 @CMV1
T9050759		0,00 @CMV1
T9050763		153,70 @CMV1		0,23
T9050765		1,10 @CMV1
T9050770		1,90 @CMV1
T9050771		0,30 @CMV1
T9050772		0,20 @CMV1
T9050774		0,10 @CMV1
T9050777		1,70 @CMV1
T9050781		0,70 @CMV1
T9050787		0,70 @CMV1
T9050788		0,30 @CMV1
T9050790		0,20 @CMV1
T9050793		0,20 @CMV1
T9050796		0,80 @CMV1
T9050798		2,50 @CMV1
T9050801		0,70 @CMV1
T9050804		139,30 @CMV1		0,28
T9050808		0,20 @CMV1
T9050818		0,50 @CMV1
T9050820		0,30 @CMV1
T9050823		0,20 @CMV1
T9050828		0,50 @CMV1
T9050831		147,60 @CMV1		0,14
T9050837		0,40 @CMV1
T9050838		0,20 @CMV1
T9050840		0,20 @CMV1
T9050845		0,70 @CMV1
T9050846	62,4	76,90 @CMV1	74,9 @CMV1	2,06
T9050850		0,30 @CMV1
T9050852		0,50 @CMV1
T9050854		0,30 @CMV1
T9050859		0,20 @CMV1
T9050864	99,0	130,30 @CMV1	150,5 @CMV1	1,45
T9050867		160,90 @CMV1		0,42
T9050870		0,30 @CMV1
T9050871		0,40 @CMV1
T9050876		0,70 @CMV1
T9050881		1,00 @CMV1
T9050885		115,30 @CMV1		0,58
T9050891		609,00 @CMV1		0,52
T9050896		95,10 @CMV1		0,31
T9050898		0,60 @CMV1
T9050899		0,40 @CMV1
T9050901		172,10 @CMV1		0,16
T9050904		84,60 @CMV1		0,28
T9050909		157,80 @CMV1		0,20
T9050910		0,40 @CMV1
T9050915		209,90 @CMV1		0,46
T9050919		0,60 @CMV1
T9050923		0,30 @CMV1
T9050928		0,30 @CMV1
T9050931		0,40 @CMV1
T9050933		78,70 @CMV1		0,16
T9050937		0,20 @CMV1
T9051232		0,20 @CMV1
T9051236		0,60 @CMV1
T9051240		681,30 @CMV1		0,18
T9051243		0,30 @CMV1
T9051245		103,00 @CMV1		0,17
T9051248		196,40 @CMV1		0,22
T9051253		4,60 @CMV1
T9051257		0,90 @CMV1
T9051260		0,20 @CMV1
T9051261		0,30 @CMV1
T9051264		0,30 @CMV1
T9051265		0,40 @CMV1
T9051270		1,80 @CMV1
T9051271		165,90 @CMV1		0,23
T9051274		0,40 @CMV1
T9051278		0,70 @CMV1
T9051280		225,50 @CMV1		0,43
T9051282		1,10 @CMV1
T9051284	87,4	193,90 @CMV1	174,0 @CMV1	0,85
T9051286		517,40 @CMV1		0,28
T9051287		0,80 @CMV1
T9051290		0,50 @CMV1
T9051291		1,80 @CMV1
T9051292		2,90 @CMV1
T9051294		0,50 @CMV1
T9051295		0,80 @CMV1
T9051298		1,20 @CMV1
T9051300		0,40 @CMV1
T9051303		5,00 @CMV1
T9051307		0,30 @CMV1
T9051309		0,50 @CMV1
T9051312		113,70 @CMV1		0,17
T9051313	87,1	143,80 @CMV1	139,7 @CMV1	1,32
T9051319		0,30 @CMV1
T9051321		0,40 @CMV1
T9051322		0,10 @CMV1
T9051324		0,50 @CMV1
T9051327		3,80 @CMV1
T9051328		55,00 @CMV1		0,09
T9051331		0,80 @CMV1
T9051332		671,50 @CMV1		0,34
T9051337		0,40 @CMV1
T9051338		80,30 @CMV1		0,64
T9051340	83,0	153,20 @CMV1	138,5 @CMV1	1,06
T9051343		83,50 @CMV1		0,13
T9051345		0,30 @CMV1
T9051348		0,50 @CMV1
T9051350		167,50 @CMV1		0,33
T9051353		0,30 @CMV1
T9051357		0,50 @CMV1
T9051363		0,30 @CMV1
T9051369		6,70 @CMV2		0,07
T9051373		0,30 @CMV1
T9051375		79,00 @CMV1		0,72
T9051377		0,20 @CMV1
T9051382		0,80 @CMV1
T9051384		0,10 @CMV1
T9051387		2,30 @CMV1
T9051392		1,60 @CMV1
T9051394		0,40 @CMV1
T9051396		1,30 @CMV1
T9051398		209,30 @CMV1		0,52
T9051400		0,70 @CMV1
T9051402		0,30 @CMV1
T9051408		0,80 @CMV1
T9051410		0,60 @CMV1
T9051413		152,80 @CMV1		0,26
T9051417		135,80 @CMV1		0,24
T9051420		0,20 @CMV1
T9051426		0,60 @CMV1
T9051429		0,30 @CMV1
T9051434		3,10 @CMV1
T9051439		0,20 @CMV1
T9051443		0,60 @CMV1
T9051448		0,50 @CMV1
T9051451		0,10 @CMV1
T9051454		0,20 @CMV1
T9051455		1,90 @CMV1
T9051457		1,00 @CMV1
T9051458		0,30 @CMV1
T9051461		0,30 @CMV1
T9051462		122,30 @CMV1		0,27
T9051465		0,20 @CMV1
T9051467		0,80 @CMV1
T9051470		111,10 @CMV1		0,26
T9051477		125,30 @CMV1		0,16
T9051485		3,30 @CMV1
T9051488		0,10 @CMV1
T9051492		0,10 @CMV1
T9051500		0,30 @CMV1
T9051502		190,90 @CMV1		0,27
T9051505		0,30 @CMV1
T9051507		1,70 @CMV1
T9051511		30,70 @CMV1		0,18
T9051512		101,60 @CMV1		0,26
T9051515		0,60 @CMV1
T9051518		0,30 @CMV1
T9051522		1,40 @CMV1
T9051529		5,70 @CMV1
T9051532	81,3	201,60 @CMV1	173,5 @CMV1	1,26
T9051535		0,50 @CMV1
T9051536		0,20 @CMV1
T9051544		0,40 @CMV1
T9051548		0,40 @CMV1
T9051550		0,30 @CMV1
T9051553		0,10 @CMV1
T9051556		0,80 @CMV1
T9051559		0,80 @CMV1
T9051561		2,40 @CMV1
T9051564		1,10 @CMV1
T9051566		304,70 @CMV1		0,29
T9051570		0,80 @CMV1
T9051573		0,90 @CMV1
T9051577		0,60 @CMV1
T9051579		0,20 @CMV1
T9051585		0,60 @CMV1
T9051588		0,10 @CMV1
T9051593		0,40 @CMV1
T9051596		474,70 @CMV1		0,74
T9051599		0,30 @CMV1
T9051601		0,30 @CMV1
T9051604		0,50 @CMV1
T9051608		1,10 @CMV1
T9051613		1,60 @CMV1
T9051617		156,90 @CMV1		0,45
T9051620		41,90 @CMV1		0,30
T9070595		0,70 @CMV1
T9120859		0,60 @CMV1
T9120996		0,50 @CMV1
T9121001		0,60 @CMV1
T9121004		0,50 @CMV1
T9121006		39,00 @CMV1		0,23
T9121009		1,00 @CMV1
T9121013		0,50 @CMV1
T9121016		772,40 @CMV1		0,10
T9121017		198,80 @CMV1		0,21
T9121019		1,40 @CMV1
T9121021		207,40 @CMV1		0,26
T9121023		133,80 @CMV1		0,64
T9121027		5,20 @CMV1
T9121031		0,90 @CMV1
T9121037		134,50 @CMV1		0,14
T9121040		0,40 @CMV1
T9121041		0,30 @CMV1
T9121044		4,40 @CMV1
T9121046		0,80 @CMV1
T9121047		0,10 @CMV1
T9121048		0,40 @CMV1
T9121050		0,60 @CMV1
T9121052		0,50 @CMV1
T9121056		0,10 @CMV1
T9121059		0,80 @CMV1
T9121061		0,60 @CMV1
T9121063		0,90 @CMV1
T9121065		2,10 @CMV1
T9121102		0,40 @CMV1
T9121105		4,10 @CMV1
T9121106		0,60 @CMV1
T9121108		0,40 @CMV1
T9121109		0,80 @CMV1
T9121110		0,40 @CMV1
T9121112		0,40 @CMV1
T9121113		0,70 @CMV1
T9121115		0,30 @CMV1
T9121118		0,40 @CMV1
T9121120		0,50 @CMV1
T9121121		0,30 @CMV1
T9121125		512,80 @CMV1		0,17
T9121127	93,0	758,70 @CMV1	820,5 @CMV1	0,86
T9121130		3,50 @CMV1
T9121133	84,8	1004,30 @CMV1	1151,7 @CMV1	1,62
T9121136		0,80 @CMV1
T9121137		1,70 @CMV1
T9121141		2,00 @CMV1
T9121144		0,40 @CMV1
T9121149		0,50 @CMV1
T9121151		1,80 @CMV1
T9121152		1,30 @CMV1
T9121155		0,30 @CMV1
T9121156		1,20 @CMV1
T9121160		0,60 @CMV1
T9121162		0,90 @CMV1
T9121165		0,20 @CMV1
T9121166		0,40 @CMV1
T9121169		1,30 @CMV1
T9121171		0,30 @CMV1
T9121173		0,30 @CMV1
T9121175		140,50 @CMV1		0,49
T9121176		0,50 @CMV1
T9121178		0,20 @CMV1
T9121181		1,40 @CMV1
T9121185		2,10 @CMV1
T9121188	86,2	72,40 @CMV1	60,1 @CMV1	1,45
T9121194		138,90 @CMV1		0,25
T9121196		1,30 @CMV1
T9121200		0,30 @CMV1
T9121203		1,60 @CMV1
T9121204		1,00 @CMV1
T9121205		0,30 @CMV1
T9121206		0,40 @CMV1
T9121207		128,40 @CMV1		0,21
T9121208		0,40 @CMV1
T9121209		1,00 @CMV1
T9121210		0,10 @CMV1
T9121211		0,30 @CMV1
T9121214		0,60 @CMV1
T9121219		92,00 @CMV1		0,12
T9121225		791,90 @CMV1		0,16
T9121228		0,50 @CMV1
T9121232		0,30 @CMV1
T9121236		0,50 @CMV1
T9121239		155,90 @CMV1		0,23
T9121240		525,00 @CMV1		0,18
T9121243		0,40 @CMV1
T9121244		0,20 @CMV1
T9121246		0,80 @CMV1
T9121247		0,70 @CMV1
T9130672		1,00 @CMV1
T9130676		0,40 @CMV1
T9130979		0,20 @CMV1
T9130984		0,10 @CMV1
T9130986	53,0	151,90 @CMV1	145,6 @CMV1	3,20
T9130991		0,20 @CMV1
T9130995		0,10 @CMV1
T9130997		0,10 @CMV1
T9130998	83,2	65,50 @CMV1	55,3 @CMV1	1,10
T9131000		224,20 @CMV1		0,31
T9131003		0,60 @CMV1
T9131006		2,10 @CMV1
T9131007		0,20 @CMV1
T9131011		172,80 @CMV1		0,57
T9131013		0,50 @CMV1
T9131015		0,90 @CMV1
T9131017		144,10 @CMV1		0,40
T9131020		1,40 @CMV1
T9131021	63,7	178,80 @CMV1	181,7 @CMV1	1,20
T9131023		0,90 @CMV1
T9131026		0,10 @CMV1
T9131027		0,40 @CMV1
T9131029		0,30 @CMV1
T9131031		0,30 @CMV1
T9131034		4,40 @CMV1
T9131037		81,10 @CMV1		0,45
T9131040		126,60 @CMV1		0,22
[truncated: 2,115 more rows]
